# Supplementary material for: Lead-free dual-frequency ultrasound implants for wireless, biphasic deep brain stimulation
Source: Nat Commun. 2024 May 13;15:4017. doi: 10.1038/s41467-024-48250-z (PMC11091107; doi:10.1038/s41467-024-48250-z)
Supplement: Supplementary file 6 — Source data [file 41467_2024_48250_MOESM6_ESM.xlsx]

## Sheet: Figure2b
Original data			Calculated data
2Theta (degree)	Intensity (a.u.)		2Theta (degree)	Intensity (a.u.)
9.99964	2742		9.99964	2587.46
10.0062	2753		10.0062	2587.12
10.0128	2654		10.0128	2586.78
10.0193	2604		10.0193	2586.44
10.0259	2724		10.0259	2586.1
10.0325	2646		10.0325	2585.76
10.039	2796		10.039	2585.42
10.0456	2695		10.0456	2585.08
10.0522	2649		10.0522	2584.74
10.0587	2629		10.0587	2584.4
10.0653	2773		10.0653	2584.06
10.0718	2760		10.0718	2583.72
10.0784	2682		10.0784	2583.38
10.085	2810		10.085	2583.04
10.0915	2798		10.0915	2582.7
10.0981	2790		10.0981	2582.36
10.1047	2713		10.1047	2582.02
10.1113	2701		10.1113	2581.68
10.1178	2878		10.1178	2581.34
10.1244	2765		10.1244	2581
10.1309	2799		10.1309	2580.66
10.1375	2799		10.1375	2580.32
10.1441	2905		10.1441	2579.98
10.1506	2647		10.1506	2579.64
10.1572	2738		10.1572	2579.3
10.1638	2567		10.1638	2578.96
10.1703	2674		10.1703	2578.62
10.1769	2830		10.1769	2578.29
10.1835	2739		10.1835	2577.95
10.19	2697		10.19	2577.61
10.1966	2859		10.1966	2577.27
10.2032	2676		10.2032	2576.93
10.2097	2755		10.2097	2576.59
10.2163	2651		10.2163	2576.25
10.2228	2703		10.2228	2575.91
10.2294	2693		10.2294	2575.58
10.236	2675		10.236	2575.24
10.2425	2695		10.2425	2574.9
10.2491	2680		10.2491	2574.56
10.2557	2717		10.2557	2574.22
10.2622	2829		10.2622	2573.88
10.2688	2704		10.2688	2573.55
10.2754	2628		10.2754	2573.21
10.2819	2649		10.2819	2572.87
10.2885	2673		10.2885	2572.53
10.2951	2627		10.2951	2572.2
10.3016	2599		10.3016	2571.86
10.3082	2672		10.3082	2571.52
10.3148	2676		10.3148	2571.18
10.3213	2670		10.3213	2570.85
10.3279	2728		10.3279	2570.51
10.3345	2572		10.3345	2570.17
10.341	2701		10.341	2569.83
10.3476	2746		10.3476	2569.5
10.3542	2649		10.3542	2569.16
10.3607	2631		10.3607	2568.82
10.3673	2782		10.3673	2568.49
10.3738	2642		10.3738	2568.15
10.3804	2677		10.3804	2567.81
10.387	2628		10.387	2567.47
10.3935	2590		10.3935	2567.14
10.4001	2724		10.4001	2566.8
10.4067	2703		10.4067	2566.46
10.4132	2748		10.4132	2566.13
10.4198	2677		10.4198	2565.79
10.4264	2715		10.4264	2565.46
10.4329	2589		10.4329	2565.12
10.4395	2610		10.4395	2564.78
10.4461	2603		10.4461	2564.45
10.4526	2759		10.4526	2564.11
10.4592	2623		10.4592	2563.78
10.4658	2707		10.4658	2563.44
10.4723	2666		10.4723	2563.1
10.4789	2684		10.4789	2562.77
10.4855	2628		10.4855	2562.43
10.492	2712		10.492	2562.1
10.4986	2650		10.4986	2561.76
10.5052	2786		10.5052	2561.43
10.5117	2708		10.5117	2561.09
10.5183	2768		10.5183	2560.76
10.5249	2848		10.5249	2560.42
10.5314	2705		10.5314	2560.08
10.538	2671		10.538	2559.75
10.5445	2673		10.5445	2559.41
10.5511	2595		10.5511	2559.08
10.5577	2617		10.5577	2558.74
10.5642	2473		10.5642	2558.41
10.5708	2660		10.5708	2558.08
10.5774	2640		10.5774	2557.74
10.5839	2621		10.5839	2557.41
10.5905	2605		10.5905	2557.07
10.5971	2674		10.5971	2556.74
10.6036	2600		10.6036	2556.4
10.6102	2589		10.6102	2556.07
10.6168	2645		10.6168	2555.73
10.6233	2706		10.6233	2555.4
10.6299	2656		10.6299	2555.07
10.6365	2634		10.6365	2554.73
10.643	2687		10.643	2554.4
10.6496	2616		10.6496	2554.06
10.6562	2679		10.6562	2553.73
10.6627	2644		10.6627	2553.4
10.6693	2690		10.6693	2553.06
10.6759	2618		10.6759	2552.73
10.6824	2687		10.6824	2552.4
10.689	2644		10.689	2552.06
10.6955	2644		10.6955	2551.73
10.7021	2660		10.7021	2551.4
10.7087	2564		10.7087	2551.06
10.7152	2616		10.7152	2550.73
10.7218	2542		10.7218	2550.4
10.7284	2679		10.7284	2550.06
10.7349	2572		10.7349	2549.73
10.7415	2671		10.7415	2549.4
10.7481	2605		10.7481	2549.06
10.7546	2617		10.7546	2548.73
10.7612	2595		10.7612	2548.4
10.7678	2634		10.7678	2548.07
10.7743	2597		10.7743	2547.73
10.7809	2667		10.7809	2547.4
10.7875	2546		10.7875	2547.07
10.794	2615		10.794	2546.74
10.8006	2613		10.8006	2546.4
10.8072	2565		10.8072	2546.07
10.8137	2695		10.8137	2545.74
10.8203	2715		10.8203	2545.41
10.8269	2592		10.8269	2545.08
10.8334	2703		10.8334	2544.74
10.84	2609		10.84	2544.41
10.8465	2540		10.8465	2544.08
10.8531	2557		10.8531	2543.75
10.8597	2623		10.8597	2543.42
10.8662	2578		10.8662	2543.09
10.8728	2645		10.8728	2542.75
10.8794	2551		10.8794	2542.42
10.8859	2586		10.8859	2542.09
10.8925	2634		10.8925	2541.76
10.8991	2521		10.8991	2541.43
10.9056	2542		10.9056	2541.1
10.9122	2603		10.9122	2540.77
10.9188	2535		10.9188	2540.43
10.9253	2609		10.9253	2540.1
10.9319	2600		10.9319	2539.77
10.9384	2568		10.9384	2539.44
10.945	2604		10.945	2539.11
10.9516	2745		10.9516	2538.78
10.9581	2610		10.9581	2538.45
10.9647	2642		10.9647	2538.12
10.9713	2524		10.9713	2537.79
10.9778	2673		10.9778	2537.46
10.9844	2564		10.9844	2537.13
10.991	2597		10.991	2536.8
10.9975	2611		10.9975	2536.47
11.0041	2536		11.0041	2536.14
11.0107	2608		11.0107	2535.81
11.0172	2708		11.0172	2535.48
11.0238	2535		11.0238	2535.15
11.0304	2638		11.0304	2534.82
11.0369	2633		11.0369	2534.49
11.0435	2490		11.0435	2534.16
11.0501	2447		11.0501	2533.83
11.0566	2615		11.0566	2533.5
11.0632	2631		11.0632	2533.17
11.0698	2559		11.0698	2532.84
11.0763	2486		11.0763	2532.51
11.0829	2624		11.0829	2532.18
11.0894	2528		11.0894	2531.85
11.096	2530		11.096	2531.53
11.1026	2559		11.1026	2531.2
11.1091	2545		11.1091	2530.87
11.1157	2624		11.1157	2530.54
11.1223	2484		11.1223	2530.21
11.1288	2528		11.1288	2529.88
11.1354	2487		11.1354	2529.55
11.142	2568		11.142	2529.22
11.1485	2587		11.1485	2528.89
11.1551	2663		11.1551	2528.57
11.1617	2622		11.1617	2528.24
11.1682	2628		11.1682	2527.91
11.1748	2551		11.1748	2527.58
11.1814	2648		11.1814	2527.25
11.1879	2576		11.1879	2526.92
11.1945	2631		11.1945	2526.6
11.2011	2468		11.2011	2526.27
11.2076	2594		11.2076	2525.94
11.2142	2542		11.2142	2525.61
11.2208	2610		11.2208	2525.29
11.2273	2576		11.2273	2524.96
11.2339	2527		11.2339	2524.63
11.2404	2603		11.2404	2524.3
11.247	2469		11.247	2523.97
11.2536	2574		11.2536	2523.65
11.2601	2559		11.2601	2523.32
11.2667	2561		11.2667	2522.99
11.2733	2498		11.2733	2522.67
11.2798	2561		11.2798	2522.34
11.2864	2538		11.2864	2522.01
11.293	2536		11.293	2521.68
11.2995	2466		11.2995	2521.36
11.3061	2614		11.3061	2521.03
11.3127	2540		11.3127	2520.7
11.3192	2540		11.3192	2520.38
11.3258	2611		11.3258	2520.05
11.3324	2553		11.3324	2519.72
11.3389	2546		11.3389	2519.4
11.3455	2555		11.3455	2519.07
11.3521	2533		11.3521	2518.74
11.3586	2594		11.3586	2518.42
11.3652	2590		11.3652	2518.09
11.3718	2436		11.3718	2517.77
11.3783	2597		11.3783	2517.44
11.3849	2587		11.3849	2517.11
11.3915	2487		11.3915	2516.79
11.398	2530		11.398	2516.46
11.4046	2508		11.4046	2516.14
11.4111	2477		11.4111	2515.81
11.4177	2595		11.4177	2515.49
11.4243	2572		11.4243	2515.16
11.4308	2600		11.4308	2514.83
11.4374	2501		11.4374	2514.51
11.444	2556		11.444	2514.18
11.4505	2555		11.4505	2513.86
11.4571	2578		11.4571	2513.53
11.4637	2623		11.4637	2513.21
11.4702	2637		11.4702	2512.88
11.4768	2510		11.4768	2512.56
11.4834	2632		11.4834	2512.23
11.4899	2552		11.4899	2511.91
11.4965	2567		11.4965	2511.58
11.5031	2517		11.5031	2511.26
11.5096	2507		11.5096	2510.93
11.5162	2465		11.5162	2510.61
11.5228	2437		11.5228	2510.28
11.5293	2461		11.5293	2509.96
11.5359	2499		11.5359	2509.64
11.5425	2517		11.5425	2509.31
11.549	2528		11.549	2508.99
11.5556	2526		11.5556	2508.66
11.5621	2504		11.5621	2508.34
11.5687	2383		11.5687	2508.01
11.5753	2561		11.5753	2507.69
11.5818	2494		11.5818	2507.37
11.5884	2467		11.5884	2507.04
11.595	2571		11.595	2506.72
11.6015	2522		11.6015	2506.39
11.6081	2593		11.6081	2506.07
11.6147	2502		11.6147	2505.75
11.6212	2512		11.6212	2505.42
11.6278	2574		11.6278	2505.1
11.6344	2448		11.6344	2504.78
11.6409	2552		11.6409	2504.45
11.6475	2519		11.6475	2504.13
11.654	2554		11.654	2503.81
11.6606	2394		11.6606	2503.48
11.6672	2456		11.6672	2503.16
11.6738	2532		11.6738	2502.84
11.6803	2494		11.6803	2502.52
11.6869	2533		11.6869	2502.19
11.6934	2568		11.6934	2501.87
11.7	2479		11.7	2501.55
11.7066	2647		11.7066	2501.23
11.7131	2447		11.7131	2500.9
11.7197	2556		11.7197	2500.58
11.7263	2565		11.7263	2500.26
11.7328	2580		11.7328	2499.94
11.7394	2391		11.7394	2499.61
11.746	2520		11.746	2499.29
11.7525	2526		11.7525	2498.97
11.7591	2569		11.7591	2498.65
11.7657	2447		11.7657	2498.33
11.7722	2502		11.7722	2498
11.7788	2465		11.7788	2497.68
11.7854	2494		11.7854	2497.36
11.7919	2513		11.7919	2497.04
11.7985	2396		11.7985	2496.72
11.805	2566		11.805	2496.39
11.8116	2447		11.8116	2496.07
11.8182	2441		11.8182	2495.75
11.8247	2609		11.8247	2495.43
11.8313	2510		11.8313	2495.11
11.8379	2518		11.8379	2494.79
11.8444	2303		11.8444	2494.47
11.851	2417		11.851	2494.15
11.8576	2398		11.8576	2493.82
11.8641	2436		11.8641	2493.5
11.8707	2426		11.8707	2493.18
11.8773	2492		11.8773	2492.86
11.8838	2571		11.8838	2492.54
11.8904	2548		11.8904	2492.22
11.897	2420		11.897	2491.9
11.9035	2471		11.9035	2491.58
11.9101	2451		11.9101	2491.26
11.9167	2426		11.9167	2490.94
11.9232	2497		11.9232	2490.62
11.9298	2458		11.9298	2490.3
11.9363	2474		11.9363	2489.98
11.9429	2488		11.9429	2489.66
11.9495	2461		11.9495	2489.34
11.956	2524		11.956	2489.02
11.9626	2449		11.9626	2488.7
11.9692	2529		11.9692	2488.38
11.9757	2464		11.9757	2488.06
11.9823	2412		11.9823	2487.74
11.9889	2545		11.9889	2487.42
11.9954	2457		11.9954	2487.1
12.002	2470		12.002	2486.78
12.0086	2405		12.0086	2486.46
12.0151	2430		12.0151	2486.14
12.0217	2438		12.0217	2485.82
12.0283	2506		12.0283	2485.5
12.0348	2414		12.0348	2485.18
12.0414	2506		12.0414	2484.87
12.048	2443		12.048	2484.55
12.0545	2499		12.0545	2484.23
12.0611	2386		12.0611	2483.91
12.0677	2404		12.0677	2483.59
12.0742	2443		12.0742	2483.27
12.0808	2371		12.0808	2482.95
12.0874	2419		12.0874	2482.63
12.0939	2515		12.0939	2482.32
12.1005	2491		12.1005	2482
12.107	2497		12.107	2481.68
12.1136	2481		12.1136	2481.36
12.1202	2400		12.1202	2481.04
12.1267	2490		12.1267	2480.72
12.1333	2303		12.1333	2480.41
12.1399	2444		12.1399	2480.09
12.1464	2511		12.1464	2479.77
12.153	2385		12.153	2479.45
12.1596	2427		12.1596	2479.13
12.1661	2408		12.1661	2478.82
12.1727	2546		12.1727	2478.5
12.1793	2451		12.1793	2478.18
12.1858	2421		12.1858	2477.86
12.1924	2471		12.1924	2477.55
12.199	2358		12.199	2477.23
12.2055	2483		12.2055	2476.91
12.2121	2455		12.2121	2476.59
12.2187	2382		12.2187	2476.28
12.2252	2487		12.2252	2475.96
12.2318	2423		12.2318	2475.64
12.2384	2528		12.2384	2475.33
12.2449	2463		12.2449	2475.01
12.2515	2320		12.2515	2474.69
12.2581	2342		12.2581	2474.38
12.2646	2478		12.2646	2474.06
12.2712	2347		12.2712	2473.74
12.2777	2495		12.2777	2473.43
12.2843	2432		12.2843	2473.11
12.2909	2471		12.2909	2472.79
12.2974	2332		12.2974	2472.48
12.304	2376		12.304	2472.16
12.3106	2429		12.3106	2471.84
12.3171	2445		12.3171	2471.53
12.3237	2537		12.3237	2471.21
12.3303	2473		12.3303	2470.9
12.3368	2451		12.3368	2470.58
12.3434	2367		12.3434	2470.26
12.35	2439		12.35	2469.95
12.3565	2456		12.3565	2469.63
12.3631	2408		12.3631	2469.32
12.3697	2398		12.3697	2469
12.3762	2417		12.3762	2468.69
12.3828	2533		12.3828	2468.37
12.3894	2394		12.3894	2468.05
12.3959	2411		12.3959	2467.74
12.4025	2346		12.4025	2467.42
12.409	2409		12.409	2467.11
12.4156	2334		12.4156	2466.79
12.4222	2468		12.4222	2466.48
12.4287	2455		12.4287	2466.16
12.4353	2288		12.4353	2465.85
12.4419	2432		12.4419	2465.53
12.4484	2405		12.4484	2465.22
12.455	2458		12.455	2464.91
12.4616	2332		12.4616	2464.59
12.4681	2384		12.4681	2464.28
12.4747	2368		12.4747	2463.96
12.4813	2405		12.4813	2463.65
12.4878	2494		12.4878	2463.33
12.4944	2348		12.4944	2463.02
12.501	2501		12.501	2462.7
12.5075	2329		12.5075	2462.39
12.5141	2370		12.5141	2462.08
12.5206	2404		12.5206	2461.76
12.5272	2364		12.5272	2461.45
12.5338	2372		12.5338	2461.13
12.5404	2410		12.5404	2460.82
12.5469	2333		12.5469	2460.51
12.5535	2368		12.5535	2460.19
12.56	2220		12.56	2459.88
12.5666	2363		12.5666	2459.57
12.5732	2364		12.5732	2459.25
12.5797	2385		12.5797	2458.94
12.5863	2280		12.5863	2458.63
12.5929	2302		12.5929	2458.31
12.5994	2352		12.5994	2458
12.606	2561		12.606	2457.69
12.6126	2400		12.6126	2457.37
12.6191	2478		12.6191	2457.06
12.6257	2323		12.6257	2456.75
12.6323	2376		12.6323	2456.43
12.6388	2386		12.6388	2456.12
12.6454	2439		12.6454	2455.81
12.652	2388		12.652	2455.5
12.6585	2369		12.6585	2455.18
12.6651	2277		12.6651	2454.87
12.6716	2353		12.6716	2454.56
12.6782	2492		12.6782	2454.25
12.6848	2392		12.6848	2453.93
12.6913	2384		12.6913	2453.62
12.6979	2321		12.6979	2453.31
12.7045	2319		12.7045	2453
12.711	2305		12.711	2452.69
12.7176	2426		12.7176	2452.37
12.7242	2247		12.7242	2452.06
12.7307	2452		12.7307	2451.75
12.7373	2389		12.7373	2451.44
12.7439	2298		12.7439	2451.13
12.7504	2367		12.7504	2450.82
12.757	2457		12.757	2450.5
12.7636	2371		12.7636	2450.19
12.7701	2437		12.7701	2449.88
12.7767	2389		12.7767	2449.57
12.7833	2482		12.7833	2449.26
12.7898	2390		12.7898	2448.95
12.7964	2420		12.7964	2448.64
12.8029	2305		12.8029	2448.32
12.8095	2266		12.8095	2448.01
12.8161	2478		12.8161	2447.7
12.8226	2278		12.8226	2447.39
12.8292	2321		12.8292	2447.08
12.8358	2350		12.8358	2446.77
12.8423	2396		12.8423	2446.46
12.8489	2432		12.8489	2446.15
12.8555	2363		12.8555	2445.84
12.862	2362		12.862	2445.53
12.8686	2335		12.8686	2445.22
12.8752	2328		12.8752	2444.91
12.8817	2285		12.8817	2444.6
12.8883	2465		12.8883	2444.29
12.8949	2349		12.8949	2443.98
12.9014	2414		12.9014	2443.67
12.908	2433		12.908	2443.36
12.9146	2373		12.9146	2443.05
12.9211	2347		12.9211	2442.74
12.9277	2302		12.9277	2442.43
12.9343	2316		12.9343	2442.12
12.9408	2364		12.9408	2441.81
12.9474	2357		12.9474	2441.5
12.954	2406		12.954	2441.19
12.9605	2355		12.9605	2440.88
12.9671	2490		12.9671	2440.57
12.9736	2375		12.9736	2440.26
12.9802	2456		12.9802	2439.95
12.9868	2411		12.9868	2439.64
12.9933	2393		12.9933	2439.33
12.9999	2355		12.9999	2439.03
13.0065	2348		13.0065	2438.72
13.013	2374		13.013	2438.41
13.0196	2337		13.0196	2438.1
13.0262	2337		13.0262	2437.79
13.0327	2365		13.0327	2437.48
13.0393	2336		13.0393	2437.17
13.0459	2376		13.0459	2436.86
13.0524	2419		13.0524	2436.56
13.059	2291		13.059	2436.25
13.0656	2522		13.0656	2435.94
13.0721	2475		13.0721	2435.63
13.0787	2426		13.0787	2435.32
13.0853	2328		13.0853	2435.01
13.0918	2337		13.0918	2434.71
13.0984	2378		13.0984	2434.4
13.105	2335		13.105	2434.09
13.1115	2395		13.1115	2433.78
13.1181	2377		13.1181	2433.47
13.1246	2541		13.1246	2433.17
13.1312	2377		13.1312	2432.86
13.1378	2462		13.1378	2432.55
13.1443	2332		13.1443	2432.24
13.1509	2414		13.1509	2431.94
13.1575	2425		13.1575	2431.63
13.164	2456		13.164	2431.32
13.1706	2439		13.1706	2431.01
13.1772	2397		13.1772	2430.71
13.1837	2381		13.1837	2430.4
13.1903	2530		13.1903	2430.09
13.1969	2400		13.1969	2429.79
13.2034	2480		13.2034	2429.48
13.21	2408		13.21	2429.17
13.2166	2392		13.2166	2428.87
13.2231	2426		13.2231	2428.56
13.2297	2407		13.2297	2428.25
13.2363	2455		13.2363	2427.95
13.2428	2447		13.2428	2427.64
13.2494	2438		13.2494	2427.33
13.256	2536		13.256	2427.03
13.2625	2453		13.2625	2426.72
13.2691	2439		13.2691	2426.41
13.2756	2459		13.2756	2426.11
13.2822	2557		13.2822	2425.8
13.2888	2499		13.2888	2425.5
13.2953	2463		13.2953	2425.19
13.3019	2459		13.3019	2424.88
13.3085	2501		13.3085	2424.58
13.315	2394		13.315	2424.27
13.3216	2463		13.3216	2423.97
13.3282	2575		13.3282	2423.66
13.3347	2520		13.3347	2423.36
13.3413	2466		13.3413	2423.05
13.3479	2568		13.3479	2422.75
13.3544	2509		13.3544	2422.44
13.361	2456		13.361	2422.13
13.3676	2475		13.3676	2421.83
13.3741	2498		13.3741	2421.52
13.3807	2440		13.3807	2421.22
13.3872	2370		13.3872	2420.91
13.3938	2503		13.3938	2420.61
13.4004	2461		13.4004	2420.3
13.407	2405		13.407	2420
13.4135	2471		13.4135	2419.7
13.4201	2513		13.4201	2419.39
13.4266	2538		13.4266	2419.09
13.4332	2559		13.4332	2418.78
13.4398	2543		13.4398	2418.48
13.4463	2566		13.4463	2418.17
13.4529	2451		13.4529	2417.87
13.4595	2465		13.4595	2417.56
13.466	2453		13.466	2417.26
13.4726	2509		13.4726	2416.96
13.4792	2455		13.4792	2416.65
13.4857	2552		13.4857	2416.35
13.4923	2517		13.4923	2416.04
13.4989	2340		13.4989	2415.74
13.5054	2547		13.5054	2415.44
13.512	2490		13.512	2415.13
13.5185	2470		13.5185	2414.83
13.5251	2447		13.5251	2414.53
13.5317	2518		13.5317	2414.22
13.5382	2496		13.5382	2413.92
13.5448	2498		13.5448	2413.62
13.5514	2417		13.5514	2413.31
13.5579	2528		13.5579	2413.01
13.5645	2654		13.5645	2412.71
13.5711	2625		13.5711	2412.4
13.5776	2564		13.5776	2412.1
13.5842	2514		13.5842	2411.8
13.5908	2435		13.5908	2411.49
13.5973	2498		13.5973	2411.19
13.6039	2501		13.6039	2410.89
13.6105	2543		13.6105	2410.59
13.617	2525		13.617	2410.28
13.6236	2514		13.6236	2409.98
13.6302	2626		13.6302	2409.68
13.6367	2417		13.6367	2409.38
13.6433	2508		13.6433	2409.07
13.6499	2545		13.6499	2408.77
13.6564	2446		13.6564	2408.47
13.663	2573		13.663	2408.17
13.6695	2451		13.6695	2407.86
13.6761	2496		13.6761	2407.56
13.6827	2514		13.6827	2407.26
13.6892	2527		13.6892	2406.96
13.6958	2501		13.6958	2406.66
13.7024	2496		13.7024	2406.36
13.7089	2441		13.7089	2406.05
13.7155	2460		13.7155	2405.75
13.7221	2452		13.7221	2405.45
13.7286	2372		13.7286	2405.15
13.7352	2502		13.7352	2404.85
13.7418	2394		13.7418	2404.55
13.7483	2482		13.7483	2404.24
13.7549	2418		13.7549	2403.94
13.7615	2524		13.7615	2403.64
13.768	2372		13.768	2403.34
13.7746	2490		13.7746	2403.04
13.7812	2530		13.7812	2402.74
13.7877	2519		13.7877	2402.44
13.7943	2504		13.7943	2402.14
13.8009	2473		13.8009	2401.84
13.8074	2530		13.8074	2401.54
13.814	2528		13.814	2401.24
13.8206	2432		13.8206	2400.94
13.8271	2454		13.8271	2400.63
13.8337	2420		13.8337	2400.33
13.8402	2495		13.8402	2400.03
13.8468	2452		13.8468	2399.73
13.8534	2413		13.8534	2399.43
13.8599	2557		13.8599	2399.13
13.8665	2510		13.8665	2398.83
13.8731	2524		13.8731	2398.53
13.8796	2485		13.8796	2398.23
13.8862	2439		13.8862	2397.93
13.8928	2480		13.8928	2397.63
13.8993	2455		13.8993	2397.33
13.9059	2474		13.9059	2397.03
13.9125	2464		13.9125	2396.74
13.919	2433		13.919	2396.44
13.9256	2526		13.9256	2396.14
13.9322	2489		13.9322	2395.84
13.9387	2479		13.9387	2395.54
13.9453	2466		13.9453	2395.24
13.9519	2518		13.9519	2394.94
13.9584	2368		13.9584	2394.64
13.965	2454		13.965	2394.34
13.9716	2467		13.9716	2394.04
13.9781	2369		13.9781	2393.74
13.9847	2475		13.9847	2393.44
13.9912	2425		13.9912	2393.15
13.9978	2500		13.9978	2392.85
14.0044	2538		14.0044	2392.55
14.0109	2468		14.0109	2392.25
14.0175	2476		14.0175	2391.95
14.0241	2458		14.0241	2391.65
14.0306	2553		14.0306	2391.35
14.0372	2398		14.0372	2391.06
14.0438	2484		14.0438	2390.76
14.0503	2422		14.0503	2390.46
14.0569	2507		14.0569	2390.16
14.0635	2426		14.0635	2389.86
14.07	2518		14.07	2389.57
14.0766	2374		14.0766	2389.27
14.0832	2407		14.0832	2388.97
14.0897	2418		14.0897	2388.67
14.0963	2454		14.0963	2388.37
14.1029	2353		14.1029	2388.08
14.1094	2485		14.1094	2387.78
14.116	2425		14.116	2387.48
14.1226	2465		14.1226	2387.18
14.1291	2388		14.1291	2386.89
14.1357	2449		14.1357	2386.59
14.1422	2412		14.1422	2386.29
14.1488	2469		14.1488	2385.99
14.1554	2465		14.1554	2385.7
14.1619	2391		14.1619	2385.4
14.1685	2474		14.1685	2385.1
14.1751	2426		14.1751	2384.81
14.1816	2372		14.1816	2384.51
14.1882	2457		14.1882	2384.21
14.1948	2593		14.1948	2383.92
14.2013	2432		14.2013	2383.62
14.2079	2469		14.2079	2383.32
14.2145	2563		14.2145	2383.03
14.221	2523		14.221	2382.73
14.2276	2372		14.2276	2382.43
14.2341	2345		14.2341	2382.14
14.2407	2514		14.2407	2381.84
14.2473	2376		14.2473	2381.55
14.2538	2404		14.2538	2381.25
14.2604	2461		14.2604	2380.95
14.267	2437		14.267	2380.66
14.2735	2376		14.2735	2380.36
14.2801	2467		14.2801	2380.07
14.2867	2434		14.2867	2379.77
14.2932	2468		14.2932	2379.47
14.2998	2449		14.2998	2379.18
14.3064	2399		14.3064	2378.88
14.3129	2488		14.3129	2378.59
14.3195	2430		14.3195	2378.29
14.3261	2506		14.3261	2378
14.3326	2524		14.3326	2377.7
14.3392	2543		14.3392	2377.41
14.3458	2359		14.3458	2377.11
14.3523	2363		14.3523	2376.82
14.3589	2419		14.3589	2376.52
14.3655	2499		14.3655	2376.23
14.372	2460		14.372	2375.93
14.3786	2551		14.3786	2375.64
14.3851	2492		14.3851	2375.34
14.3917	2546		14.3917	2375.05
14.3983	2591		14.3983	2374.75
14.4048	2451		14.4048	2374.46
14.4114	2375		14.4114	2374.16
14.418	2435		14.418	2373.87
14.4245	2443		14.4245	2373.57
14.4311	2392		14.4311	2373.28
14.4377	2537		14.4377	2372.99
14.4442	2434		14.4442	2372.69
14.4508	2534		14.4508	2372.4
14.4574	2456		14.4574	2372.1
14.4639	2553		14.4639	2371.81
14.4705	2432		14.4705	2371.52
14.4771	2458		14.4771	2371.22
14.4836	2331		14.4836	2370.93
14.4902	2483		14.4902	2370.64
14.4968	2463		14.4968	2370.34
14.5033	2386		14.5033	2370.05
14.5099	2453		14.5099	2369.75
14.5165	2508		14.5165	2369.46
14.523	2386		14.523	2369.17
14.5296	2475		14.5296	2368.87
14.5361	2468		14.5361	2368.58
14.5427	2523		14.5427	2368.29
14.5493	2422		14.5493	2367.99
14.5558	2449		14.5558	2367.7
14.5624	2491		14.5624	2367.41
14.569	2485		14.569	2367.12
14.5755	2369		14.5755	2366.82
14.5821	2417		14.5821	2366.53
14.5887	2394		14.5887	2366.24
14.5952	2414		14.5952	2365.95
14.6018	2403		14.6018	2365.65
14.6084	2449		14.6084	2365.36
14.6149	2383		14.6149	2365.07
14.6215	2370		14.6215	2364.78
14.6281	2374		14.6281	2364.48
14.6346	2470		14.6346	2364.19
14.6412	2396		14.6412	2363.9
14.6478	2421		14.6478	2363.61
14.6543	2433		14.6543	2363.32
14.6609	2422		14.6609	2363.02
14.6675	2405		14.6675	2362.73
14.674	2439		14.674	2362.44
14.6806	2531		14.6806	2362.15
14.6872	2374		14.6872	2361.86
14.6937	2403		14.6937	2361.56
14.7003	2430		14.7003	2361.27
14.7068	2451		14.7068	2360.98
14.7134	2343		14.7134	2360.69
14.72	2391		14.72	2360.4
14.7265	2421		14.7265	2360.11
14.7331	2454		14.7331	2359.82
14.7397	2434		14.7397	2359.53
14.7462	2374		14.7462	2359.23
14.7528	2450		14.7528	2358.94
14.7594	2448		14.7594	2358.65
14.7659	2423		14.7659	2358.36
14.7725	2443		14.7725	2358.07
14.7791	2434		14.7791	2357.78
14.7856	2423		14.7856	2357.49
14.7922	2454		14.7922	2357.2
14.7988	2473		14.7988	2356.91
14.8053	2450		14.8053	2356.62
14.8119	2406		14.8119	2356.33
14.8185	2514		14.8185	2356.04
14.825	2405		14.825	2355.75
14.8316	2379		14.8316	2355.46
14.8382	2471		14.8382	2355.17
14.8447	2432		14.8447	2354.88
14.8513	2399		14.8513	2354.59
14.8578	2417		14.8578	2354.3
14.8644	2319		14.8644	2354.01
14.871	2437		14.871	2353.72
14.8775	2393		14.8775	2353.43
14.8841	2399		14.8841	2353.14
14.8907	2345		14.8907	2352.85
14.8972	2312		14.8972	2352.56
14.9038	2377		14.9038	2352.27
14.9104	2371		14.9104	2351.98
14.9169	2455		14.9169	2351.69
14.9235	2391		14.9235	2351.4
14.9301	2444		14.9301	2351.11
14.9366	2463		14.9366	2350.82
14.9432	2275		14.9432	2350.53
14.9497	2447		14.9497	2350.24
14.9563	2473		14.9563	2349.95
14.9629	2410		14.9629	2349.67
14.9695	2325		14.9695	2349.38
14.976	2313		14.976	2349.09
14.9826	2432		14.9826	2348.8
14.9892	2327		14.9892	2348.51
14.9957	2384		14.9957	2348.22
15.0023	2379		15.0023	2347.93
15.0088	2313		15.0088	2347.64
15.0154	2420		15.0154	2347.36
15.022	2321		15.022	2347.07
15.0285	2476		15.0285	2346.78
15.0351	2323		15.0351	2346.49
15.0417	2385		15.0417	2346.2
15.0482	2398		15.0482	2345.92
15.0548	2395		15.0548	2345.63
15.0614	2394		15.0614	2345.34
15.0679	2445		15.0679	2345.05
15.0745	2424		15.0745	2344.76
15.0811	2358		15.0811	2344.48
15.0876	2421		15.0876	2344.19
15.0942	2365		15.0942	2343.9
15.1007	2392		15.1007	2343.61
15.1073	2367		15.1073	2343.33
15.1139	2462		15.1139	2343.04
15.1204	2381		15.1204	2342.75
15.127	2332		15.127	2342.46
15.1336	2403		15.1336	2342.18
15.1401	2319		15.1401	2341.89
15.1467	2392		15.1467	2341.6
15.1533	2367		15.1533	2341.32
15.1598	2292		15.1598	2341.03
15.1664	2435		15.1664	2340.74
15.173	2317		15.173	2340.46
15.1795	2299		15.1795	2340.17
15.1861	2409		15.1861	2339.88
15.1927	2420		15.1927	2339.6
15.1992	2396		15.1992	2339.31
15.2058	2308		15.2058	2339.02
15.2124	2337		15.2124	2338.74
15.2189	2433		15.2189	2338.45
15.2255	2361		15.2255	2338.16
15.2321	2354		15.2321	2337.88
15.2386	2397		15.2386	2337.59
15.2452	2339		15.2452	2337.31
15.2517	2409		15.2517	2337.02
15.2583	2389		15.2583	2336.73
15.2649	2312		15.2649	2336.45
15.2714	2343		15.2714	2336.16
15.278	2494		15.278	2335.88
15.2846	2362		15.2846	2335.59
15.2911	2328		15.2911	2335.3
15.2977	2411		15.2977	2335.02
15.3043	2451		15.3043	2334.73
15.3108	2276		15.3108	2334.45
15.3174	2316		15.3174	2334.16
15.324	2402		15.324	2333.88
15.3305	2317		15.3305	2333.59
15.3371	2320		15.3371	2333.31
15.3437	2433		15.3437	2333.02
15.3502	2339		15.3502	2332.74
15.3568	2390		15.3568	2332.45
15.3634	2326		15.3634	2332.17
15.3699	2328		15.3699	2331.88
15.3765	2444		15.3765	2331.6
15.3831	2281		15.3831	2331.31
15.3896	2341		15.3896	2331.03
15.3962	2369		15.3962	2330.74
15.4027	2220		15.4027	2330.46
15.4093	2444		15.4093	2330.18
15.4159	2395		15.4159	2329.89
15.4224	2351		15.4224	2329.61
15.429	2347		15.429	2329.32
15.4356	2410		15.4356	2329.04
15.4421	2326		15.4421	2328.75
15.4487	2381		15.4487	2328.47
15.4553	2342		15.4553	2328.19
15.4618	2437		15.4618	2327.9
15.4684	2474		15.4684	2327.62
15.475	2405		15.475	2327.34
15.4815	2300		15.4815	2327.05
15.4881	2375		15.4881	2326.77
15.4947	2367		15.4947	2326.48
15.5012	2430		15.5012	2326.2
15.5078	2346		15.5078	2325.92
15.5144	2351		15.5144	2325.63
15.5209	2363		15.5209	2325.35
15.5275	2396		15.5275	2325.07
15.5341	2276		15.5341	2324.78
15.5406	2368		15.5406	2324.5
15.5472	2414		15.5472	2324.22
15.5538	2381		15.5538	2323.93
15.5603	2279		15.5603	2323.65
15.5669	2362		15.5669	2323.37
15.5734	2301		15.5734	2323.09
15.58	2382		15.58	2322.8
15.5866	2346		15.5866	2322.52
15.5931	2358		15.5931	2322.24
15.5997	2323		15.5997	2321.96
15.6063	2410		15.6063	2321.67
15.6128	2262		15.6128	2321.39
15.6194	2418		15.6194	2321.11
15.626	2329		15.626	2320.83
15.6325	2412		15.6325	2320.54
15.6391	2306		15.6391	2320.26
15.6457	2412		15.6457	2319.98
15.6522	2393		15.6522	2319.7
15.6588	2372		15.6588	2319.42
15.6654	2459		15.6654	2319.13
15.6719	2264		15.6719	2318.85
15.6785	2327		15.6785	2318.57
15.6851	2326		15.6851	2318.29
15.6916	2382		15.6916	2318.01
15.6982	2382		15.6982	2317.73
15.7048	2278		15.7048	2317.45
15.7113	2436		15.7113	2317.16
15.7179	2258		15.7179	2316.88
15.7244	2413		15.7244	2316.6
15.731	2356		15.731	2316.32
15.7376	2342		15.7376	2316.04
15.7441	2356		15.7441	2315.76
15.7507	2344		15.7507	2315.48
15.7573	2274		15.7573	2315.2
15.7638	2308		15.7638	2314.91
15.7704	2319		15.7704	2314.63
15.777	2301		15.777	2314.35
15.7835	2379		15.7835	2314.07
15.7901	2321		15.7901	2313.79
15.7967	2397		15.7967	2313.51
15.8032	2333		15.8032	2313.23
15.8098	2443		15.8098	2312.95
15.8163	2353		15.8163	2312.67
15.8229	2400		15.8229	2312.39
15.8295	2335		15.8295	2312.11
15.8361	2295		15.8361	2311.83
15.8426	2378		15.8426	2311.55
15.8492	2281		15.8492	2311.27
15.8557	2302		15.8557	2310.99
15.8623	2324		15.8623	2310.71
15.8689	2248		15.8689	2310.43
15.8754	2306		15.8754	2310.15
15.882	2298		15.882	2309.87
15.8886	2312		15.8886	2309.59
15.8951	2392		15.8951	2309.31
15.9017	2346		15.9017	2309.03
15.9083	2269		15.9083	2308.75
15.9148	2316		15.9148	2308.47
15.9214	2315		15.9214	2308.19
15.928	2259		15.928	2307.91
15.9345	2245		15.9345	2307.64
15.9411	2265		15.9411	2307.36
15.9477	2362		15.9477	2307.08
15.9542	2290		15.9542	2306.8
15.9608	2409		15.9608	2306.52
15.9673	2396		15.9673	2306.24
15.9739	2364		15.9739	2305.96
15.9805	2405		15.9805	2305.68
15.987	2301		15.987	2305.4
15.9936	2319		15.9936	2305.13
16.0002	2204		16.0002	2304.85
16.0067	2315		16.0067	2304.57
16.0133	2401		16.0133	2304.29
16.0199	2261		16.0199	2304.01
16.0264	2299		16.0264	2303.73
16.033	2282		16.033	2303.46
16.0396	2287		16.0396	2303.18
16.0461	2268		16.0461	2302.9
16.0527	2360		16.0527	2302.62
16.0593	2340		16.0593	2302.34
16.0658	2305		16.0658	2302.07
16.0724	2398		16.0724	2301.79
16.079	2249		16.079	2301.51
16.0855	2372		16.0855	2301.23
16.0921	2336		16.0921	2300.95
16.0986	2372		16.0986	2300.68
16.1052	2367		16.1052	2300.4
16.1118	2391		16.1118	2300.12
16.1183	2231		16.1183	2299.84
16.1249	2310		16.1249	2299.57
16.1315	2373		16.1315	2299.29
16.138	2324		16.138	2299.01
16.1446	2275		16.1446	2298.74
16.1512	2379		16.1512	2298.46
16.1577	2371		16.1577	2298.18
16.1643	2338		16.1643	2297.91
16.1709	2298		16.1709	2297.63
16.1774	2269		16.1774	2297.35
16.184	2331		16.184	2297.07
16.1906	2326		16.1906	2296.8
16.1971	2304		16.1971	2296.52
16.2037	2289		16.2037	2296.24
16.2103	2352		16.2103	2295.97
16.2168	2301		16.2168	2295.69
16.2234	2221		16.2234	2295.42
16.23	2391		16.23	2295.14
16.2365	2270		16.2365	2294.86
16.2431	2230		16.2431	2294.59
16.2496	2303		16.2496	2294.31
16.2562	2260		16.2562	2294.04
16.2628	2327		16.2628	2293.76
16.2693	2353		16.2693	2293.48
16.2759	2307		16.2759	2293.21
16.2825	2313		16.2825	2292.93
16.289	2300		16.289	2292.66
16.2956	2309		16.2956	2292.38
16.3022	2275		16.3022	2292.11
16.3087	2393		16.3087	2291.83
16.3153	2315		16.3153	2291.55
16.3219	2360		16.3219	2291.28
16.3284	2333		16.3284	2291
16.335	2305		16.335	2290.73
16.3416	2295		16.3416	2290.45
16.3481	2325		16.3481	2290.18
16.3547	2272		16.3547	2289.9
16.3613	2294		16.3613	2289.63
16.3678	2270		16.3678	2289.35
16.3744	2285		16.3744	2289.08
16.381	2194		16.381	2288.8
16.3875	2224		16.3875	2288.53
16.3941	2267		16.3941	2288.25
16.4006	2240		16.4006	2287.98
16.4072	2283		16.4072	2287.71
16.4138	2229		16.4138	2287.43
16.4203	2416		16.4203	2287.16
16.4269	2298		16.4269	2286.88
16.4335	2243		16.4335	2286.61
16.44	2228		16.44	2286.33
16.4466	2229		16.4466	2286.06
16.4532	2355		16.4532	2285.79
16.4597	2241		16.4597	2285.51
16.4663	2285		16.4663	2285.24
16.4729	2292		16.4729	2284.96
16.4794	2300		16.4794	2284.69
16.486	2382		16.486	2284.42
16.4926	2281		16.4926	2284.14
16.4991	2266		16.4991	2283.87
16.5057	2224		16.5057	2283.6
16.5123	2402		16.5123	2283.32
16.5188	2283		16.5188	2283.05
16.5254	2298		16.5254	2282.78
16.5319	2227		16.5319	2282.5
16.5385	2334		16.5385	2282.23
16.5451	2324		16.5451	2281.96
16.5516	2268		16.5516	2281.68
16.5582	2302		16.5582	2281.41
16.5648	2338		16.5648	2281.14
16.5713	2406		16.5713	2280.86
16.5779	2157		16.5779	2280.59
16.5845	2287		16.5845	2280.32
16.591	2195		16.591	2280.05
16.5976	2296		16.5976	2279.77
16.6042	2232		16.6042	2279.5
16.6107	2262		16.6107	2279.23
16.6173	2108		16.6173	2278.96
16.6239	2280		16.6239	2278.68
16.6304	2308		16.6304	2278.41
16.637	2201		16.637	2278.14
16.6436	2132		16.6436	2277.87
16.6501	2269		16.6501	2277.59
16.6567	2196		16.6567	2277.32
16.6633	2423		16.6633	2277.05
16.6698	2161		16.6698	2276.78
16.6764	2258		16.6764	2276.51
16.683	2363		16.683	2276.23
16.6895	2312		16.6895	2275.96
16.6961	2254		16.6961	2275.69
16.7026	2296		16.7026	2275.42
16.7092	2224		16.7092	2275.15
16.7158	2286		16.7158	2274.88
16.7223	2194		16.7223	2274.61
16.7289	2333		16.7289	2274.33
16.7355	2258		16.7355	2274.06
16.742	2227		16.742	2273.79
16.7486	2215		16.7486	2273.52
16.7552	2223		16.7552	2273.25
16.7617	2265		16.7617	2272.98
16.7683	2235		16.7683	2272.71
16.7749	2310		16.7749	2272.44
16.7814	2245		16.7814	2272.17
16.788	2342		16.788	2271.89
16.7946	2217		16.7946	2271.62
16.8011	2285		16.8011	2271.35
16.8077	2363		16.8077	2271.08
16.8143	2244		16.8143	2270.81
16.8208	2273		16.8208	2270.54
16.8274	2280		16.8274	2270.27
16.834	2280		16.834	2270
16.8405	2240		16.8405	2269.73
16.8471	2305		16.8471	2269.46
16.8536	2254		16.8536	2269.19
16.8602	2276		16.8602	2268.92
16.8668	2296		16.8668	2268.65
16.8733	2284		16.8733	2268.38
16.8799	2274		16.8799	2268.11
16.8865	2178		16.8865	2267.84
16.893	2252		16.893	2267.57
16.8996	2229		16.8996	2267.3
16.9062	2294		16.9062	2267.03
16.9127	2182		16.9127	2266.76
16.9193	2271		16.9193	2266.49
16.9259	2081		16.9259	2266.22
16.9324	2164		16.9324	2265.95
16.939	2206		16.939	2265.68
16.9456	2300		16.9456	2265.42
16.9521	2238		16.9521	2265.15
16.9587	2207		16.9587	2264.88
16.9653	2353		16.9653	2264.61
16.9718	2311		16.9718	2264.34
16.9784	2266		16.9784	2264.07
16.985	2307		16.985	2263.8
16.9915	2204		16.9915	2263.53
16.9981	2259		16.9981	2263.26
17.0046	2257		17.0046	2263
17.0112	2264		17.0112	2262.73
17.0178	2193		17.0178	2262.46
17.0243	2129		17.0243	2262.19
17.0309	2200		17.0309	2261.92
17.0375	2221		17.0375	2261.65
17.044	2241		17.044	2261.39
17.0506	2305		17.0506	2261.12
17.0572	2237		17.0572	2260.85
17.0637	2275		17.0637	2260.58
17.0703	2178		17.0703	2260.31
17.0769	2242		17.0769	2260.04
17.0834	2208		17.0834	2259.78
17.09	2227		17.09	2259.51
17.0966	2157		17.0966	2259.24
17.1031	2179		17.1031	2258.97
17.1097	2082		17.1097	2258.71
17.1163	2215		17.1163	2258.44
17.1228	2299		17.1228	2258.17
17.1294	2217		17.1294	2257.9
17.136	2210		17.136	2257.64
17.1425	2246		17.1425	2257.37
17.1491	2265		17.1491	2257.1
17.1556	2345		17.1556	2256.83
17.1622	2282		17.1622	2256.57
17.1688	2235		17.1688	2256.3
17.1753	2187		17.1753	2256.03
17.1819	2333		17.1819	2255.77
17.1885	2288		17.1885	2255.5
17.195	2249		17.195	2255.23
17.2016	2232		17.2016	2254.97
17.2082	2131		17.2082	2254.7
17.2147	2321		17.2147	2254.43
17.2213	2169		17.2213	2254.17
17.2279	2203		17.2279	2253.9
17.2344	2106		17.2344	2253.63
17.241	2237		17.241	2253.37
17.2476	2262		17.2476	2253.1
17.2541	2257		17.2541	2252.83
17.2607	2295		17.2607	2252.57
17.2673	2199		17.2673	2252.3
17.2738	2054		17.2738	2252.04
17.2804	2236		17.2804	2251.77
17.2869	2097		17.2869	2251.5
17.2935	2145		17.2935	2251.24
17.3001	2146		17.3001	2250.97
17.3066	2221		17.3066	2250.71
17.3132	2245		17.3132	2250.44
17.3198	2126		17.3198	2250.18
17.3263	2203		17.3263	2249.91
17.3329	2282		17.3329	2249.64
17.3395	2188		17.3395	2249.38
17.346	2215		17.346	2249.11
17.3526	2207		17.3526	2248.85
17.3592	2215		17.3592	2248.58
17.3657	2225		17.3657	2248.32
17.3723	2189		17.3723	2248.05
17.3789	2173		17.3789	2247.79
17.3854	2168		17.3854	2247.52
17.392	2205		17.392	2247.26
17.3986	2303		17.3986	2246.99
17.4051	2257		17.4051	2246.73
17.4117	2298		17.4117	2246.46
17.4183	2187		17.4183	2246.2
17.4248	2202		17.4248	2245.93
17.4314	2219		17.4314	2245.67
17.4379	2204		17.4379	2245.41
17.4445	2248		17.4445	2245.14
17.4511	2255		17.4511	2244.88
17.4576	2196		17.4576	2244.61
17.4642	2178		17.4642	2244.35
17.4708	2213		17.4708	2244.08
17.4773	2218		17.4773	2243.82
17.4839	2069		17.4839	2243.56
17.4905	2217		17.4905	2243.29
17.497	2149		17.497	2243.03
17.5036	2126		17.5036	2242.77
17.5102	2185		17.5102	2242.5
17.5167	2163		17.5167	2242.24
17.5233	2227		17.5233	2241.97
17.5298	2202		17.5298	2241.71
17.5364	2226		17.5364	2241.45
17.543	2217		17.543	2241.18
17.5495	2211		17.5495	2240.92
17.5561	2256		17.5561	2240.66
17.5627	2302		17.5627	2240.39
17.5693	2202		17.5693	2240.13
17.5758	2227		17.5758	2239.87
17.5824	2204		17.5824	2239.6
17.5889	2256		17.5889	2239.34
17.5955	2197		17.5955	2239.08
17.6021	2296		17.6021	2238.82
17.6086	2156		17.6086	2238.55
17.6152	2195		17.6152	2238.29
17.6218	2148		17.6218	2238.03
17.6283	2245		17.6283	2237.76
17.6349	2235		17.6349	2237.5
17.6415	2237		17.6415	2237.24
17.648	2130		17.648	2236.98
17.6546	2207		17.6546	2236.72
17.6612	2224		17.6612	2236.45
17.6677	2073		17.6677	2236.19
17.6743	2109		17.6743	2235.93
17.6808	2157		17.6808	2235.67
17.6874	2186		17.6874	2235.4
17.694	2107		17.694	2235.14
17.7005	2294		17.7005	2234.88
17.7071	2272		17.7071	2234.62
17.7137	2174		17.7137	2234.36
17.7202	2204		17.7202	2234.1
17.7268	2150		17.7268	2233.83
17.7334	2181		17.7334	2233.57
17.7399	2142		17.7399	2233.31
17.7465	2171		17.7465	2233.05
17.7531	2129		17.7531	2232.79
17.7596	2173		17.7596	2232.53
17.7662	2141		17.7662	2232.26
17.7728	2271		17.7728	2232
17.7793	2117		17.7793	2231.74
17.7859	2153		17.7859	2231.48
17.7925	2168		17.7925	2231.22
17.799	2124		17.799	2230.96
17.8056	2212		17.8056	2230.7
17.8122	2189		17.8122	2230.44
17.8187	2162		17.8187	2230.18
17.8253	2130		17.8253	2229.92
17.8318	2087		17.8318	2229.66
17.8384	2123		17.8384	2229.4
17.845	2183		17.845	2229.13
17.8515	2216		17.8515	2228.87
17.8581	2037		17.8581	2228.61
17.8647	2290		17.8647	2228.35
17.8712	2174		17.8712	2228.09
17.8778	2203		17.8778	2227.83
17.8844	2181		17.8844	2227.57
17.8909	2148		17.8909	2227.31
17.8975	2198		17.8975	2227.05
17.9041	2198		17.9041	2226.79
17.9106	2136		17.9106	2226.53
17.9172	2159		17.9172	2226.27
17.9238	2154		17.9238	2226.01
17.9303	2138		17.9303	2225.75
17.9369	2212		17.9369	2225.49
17.9435	2151		17.9435	2225.23
17.95	2134		17.95	2224.97
17.9566	2163		17.9566	2224.72
17.9631	2116		17.9631	2224.46
17.9697	2107		17.9697	2224.2
17.9763	2189		17.9763	2223.94
17.9828	2139		17.9828	2223.68
17.9894	2228		17.9894	2223.42
17.996	2179		17.996	2223.16
18.0025	2159		18.0025	2222.9
18.0091	2096		18.0091	2222.64
18.0157	2130		18.0157	2222.38
18.0222	2162		18.0222	2222.12
18.0288	2111		18.0288	2221.87
18.0354	2182		18.0354	2221.61
18.0419	2068		18.0419	2221.35
18.0485	2061		18.0485	2221.09
18.0551	2058		18.0551	2220.83
18.0616	2154		18.0616	2220.57
18.0682	2099		18.0682	2220.31
18.0748	2157		18.0748	2220.06
18.0813	2200		18.0813	2219.8
18.0879	2101		18.0879	2219.54
18.0945	2173		18.0945	2219.28
18.101	2182		18.101	2219.02
18.1076	2218		18.1076	2218.77
18.1141	2132		18.1141	2218.51
18.1207	2251		18.1207	2218.25
18.1273	2093		18.1273	2217.99
18.1338	2122		18.1338	2217.73
18.1404	2132		18.1404	2217.48
18.147	2111		18.147	2217.22
18.1535	2178		18.1535	2216.96
18.1601	2093		18.1601	2216.7
18.1667	2137		18.1667	2216.45
18.1732	2237		18.1732	2216.19
18.1798	2078		18.1798	2215.93
18.1864	2176		18.1864	2215.67
18.1929	2108		18.1929	2215.42
18.1995	2159		18.1995	2215.16
18.2061	2133		18.2061	2214.9
18.2126	2098		18.2126	2214.65
18.2192	2159		18.2192	2214.39
18.2258	2068		18.2258	2214.13
18.2323	2121		18.2323	2213.88
18.2389	2160		18.2389	2213.62
18.2455	2088		18.2455	2213.36
18.252	2174		18.252	2213.11
18.2586	2152		18.2586	2212.85
18.2651	2120		18.2651	2212.59
18.2717	2054		18.2717	2212.34
18.2783	2169		18.2783	2212.08
18.2848	2066		18.2848	2211.82
18.2914	2121		18.2914	2211.57
18.298	2109		18.298	2211.31
18.3045	2084		18.3045	2211.05
18.3111	2086		18.3111	2210.8
18.3177	2176		18.3177	2210.54
18.3242	2121		18.3242	2210.29
18.3308	2090		18.3308	2210.03
18.3374	2061		18.3374	2209.78
18.3439	2081		18.3439	2209.52
18.3505	2165		18.3505	2209.26
18.3571	2095		18.3571	2209.01
18.3636	2157		18.3636	2208.75
18.3702	2136		18.3702	2208.5
18.3768	2139		18.3768	2208.24
18.3833	2131		18.3833	2207.99
18.3899	2061		18.3899	2207.73
18.3965	2066		18.3965	2207.48
18.403	2108		18.403	2207.22
18.4096	2138		18.4096	2206.97
18.4161	2130		18.4161	2206.71
18.4227	2137		18.4227	2206.46
18.4293	2123		18.4293	2206.2
18.4358	2194		18.4358	2205.95
18.4424	2174		18.4424	2205.69
18.449	2201		18.449	2205.44
18.4555	2167		18.4555	2205.18
18.4621	2063		18.4621	2204.93
18.4687	2162		18.4687	2204.67
18.4752	2178		18.4752	2204.42
18.4818	2114		18.4818	2204.16
18.4884	2254		18.4884	2203.91
18.4949	2126		18.4949	2203.65
18.5015	2175		18.5015	2203.4
18.5081	2086		18.5081	2203.15
18.5146	2168		18.5146	2202.89
18.5212	2132		18.5212	2202.64
18.5278	2156		18.5278	2202.38
18.5343	2160		18.5343	2202.13
18.5409	2022		18.5409	2201.88
18.5475	2190		18.5475	2201.62
18.554	2227		18.554	2201.37
18.5606	2165		18.5606	2201.12
18.5672	2187		18.5672	2200.86
18.5737	2107		18.5737	2200.61
18.5803	2157		18.5803	2200.35
18.5868	2092		18.5868	2200.1
18.5934	2196		18.5934	2199.85
18.6	2108		18.6	2199.59
18.6065	2194		18.6065	2199.34
18.6131	2161		18.6131	2199.09
18.6197	2152		18.6197	2198.84
18.6262	2128		18.6262	2198.58
18.6328	2107		18.6328	2198.33
18.6394	2152		18.6394	2198.08
18.6459	2134		18.6459	2197.82
18.6525	2155		18.6525	2197.57
18.6591	2122		18.6591	2197.32
18.6656	2159		18.6656	2197.06
18.6722	2059		18.6722	2196.81
18.6788	2036		18.6788	2196.56
18.6853	2139		18.6853	2196.31
18.6919	2072		18.6919	2196.05
18.6985	2175		18.6985	2195.8
18.705	2153		18.705	2195.55
18.7116	2204		18.7116	2195.3
18.7182	2133		18.7182	2195.05
18.7247	2165		18.7247	2194.79
18.7313	2189		18.7313	2194.54
18.7378	2096		18.7378	2194.29
18.7444	2216		18.7444	2194.04
18.751	2209		18.751	2193.79
18.7575	2101		18.7575	2193.53
18.7641	2105		18.7641	2193.28
18.7707	2147		18.7707	2193.03
18.7772	2107		18.7772	2192.78
18.7838	2141		18.7838	2192.53
18.7904	2189		18.7904	2192.28
18.7969	2082		18.7969	2192.02
18.8035	2151		18.8035	2191.77
18.8101	2111		18.8101	2191.52
18.8166	2145		18.8166	2191.27
18.8232	2151		18.8232	2191.02
18.8298	2127		18.8298	2190.77
18.8363	2239		18.8363	2190.52
18.8429	2132		18.8429	2190.27
18.8495	2147		18.8495	2190.01
18.856	2139		18.856	2189.77
18.8626	2207		18.8626	2189.52
18.8691	2159		18.8691	2189.27
18.8757	2128		18.8757	2189.03
18.8823	2184		18.8823	2188.78
18.8888	2079		18.8888	2188.53
18.8954	2214		18.8954	2188.29
18.902	2023		18.902	2188.04
18.9085	2252		18.9085	2187.8
18.9151	2108		18.9151	2187.56
18.9217	2172		18.9217	2187.32
18.9282	2198		18.9282	2187.08
18.9348	2198		18.9348	2186.84
18.9414	2215		18.9414	2186.6
18.9479	2154		18.9479	2186.36
18.9545	2215		18.9545	2186.12
18.9611	2191		18.9611	2185.88
18.9676	2142		18.9676	2185.65
18.9742	2176		18.9742	2185.42
18.9808	2099		18.9808	2185.18
18.9873	2179		18.9873	2184.95
18.9939	2218		18.9939	2184.72
19.0005	2101		19.0005	2184.49
19.007	2159		19.007	2184.27
19.0136	2127		19.0136	2184.04
19.0201	2203		19.0201	2183.82
19.0267	2195		19.0267	2183.6
19.0333	2206		19.0333	2183.38
19.0398	2223		19.0398	2183.17
19.0464	2110		19.0464	2182.95
19.053	2154		19.053	2182.74
19.0595	2209		19.0595	2182.54
19.0661	2174		19.0661	2182.33
19.0727	2181		19.0727	2182.14
19.0792	2151		19.0792	2181.94
19.0858	2230		19.0858	2181.75
19.0924	2137		19.0924	2181.56
19.0989	2150		19.0989	2181.38
19.1055	2087		19.1055	2181.2
19.112	2208		19.112	2181.03
19.1186	2170		19.1186	2180.86
19.1252	2281		19.1252	2180.7
19.1318	2183		19.1318	2180.55
19.1383	2182		19.1383	2180.41
19.1449	2133		19.1449	2180.27
19.1515	2212		19.1515	2180.14
19.158	2202		19.158	2180.03
19.1646	2061		19.1646	2179.92
19.1711	2086		19.1711	2179.82
19.1777	2127		19.1777	2179.74
19.1843	2170		19.1843	2179.67
19.1908	2218		19.1908	2179.61
19.1974	2195		19.1974	2179.57
19.204	2246		19.204	2179.54
19.2105	2135		19.2105	2179.53
19.2171	2160		19.2171	2179.54
19.2237	2223		19.2237	2179.57
19.2302	2038		19.2302	2179.62
19.2368	2236		19.2368	2179.7
19.2434	2123		19.2434	2179.8
19.2499	2120		19.2499	2179.93
19.2565	2149		19.2565	2180.09
19.263	2108		19.263	2179.95
19.2696	2144		19.2696	2179.82
19.2762	2158		19.2762	2179.69
19.2828	2175		19.2828	2179.58
19.2893	2177		19.2893	2179.47
19.2959	2135		19.2959	2179.37
19.3024	2129		19.3024	2179.29
19.309	2114		19.309	2179.21
19.3156	2148		19.3156	2179.15
19.3221	2099		19.3221	2178.93
19.3287	2170		19.3287	2178.72
19.3353	2149		19.3353	2178.5
19.3418	2132		19.3418	2178.29
19.3484	2175		19.3484	2178.07
19.355	2113		19.355	2177.86
19.3615	2112		19.3615	2177.65
19.3681	2222		19.3681	2177.43
19.3747	2169		19.3747	2177.22
19.3812	2161		19.3812	2177.01
19.3878	2101		19.3878	2176.8
19.3943	2230		19.3943	2176.58
19.4009	2144		19.4009	2176.37
19.4075	2178		19.4075	2176.16
19.414	2204		19.414	2175.95
19.4206	2235		19.4206	2175.74
19.4272	2096		19.4272	2175.53
19.4337	2111		19.4337	2175.32
19.4403	2230		19.4403	2175.11
19.4469	2187		19.4469	2174.9
19.4534	2132		19.4534	2174.69
19.46	2137		19.46	2174.48
19.4666	2099		19.4666	2174.27
19.4731	2180		19.4731	2174.07
19.4797	2138		19.4797	2173.86
19.4863	2120		19.4863	2173.65
19.4928	2206		19.4928	2173.44
19.4994	2104		19.4994	2173.24
19.506	2148		19.506	2173.03
19.5125	2118		19.5125	2172.83
19.5191	2267		19.5191	2172.62
19.5257	2179		19.5257	2172.41
19.5322	2227		19.5322	2172.21
19.5388	2143		19.5388	2172
19.5453	2116		19.5453	2171.8
19.5519	2149		19.5519	2171.6
19.5585	2132		19.5585	2171.39
19.565	2089		19.565	2171.19
19.5716	2125		19.5716	2170.99
19.5782	2092		19.5782	2170.78
19.5847	2078		19.5847	2170.58
19.5913	2097		19.5913	2170.38
19.5979	2209		19.5979	2170.18
19.6044	2015		19.6044	2169.98
19.611	2140		19.611	2169.78
19.6176	2120		19.6176	2169.58
19.6241	2177		19.6241	2169.38
19.6307	2134		19.6307	2169.18
19.6373	2055		19.6373	2168.98
19.6438	2159		19.6438	2168.78
19.6504	2050		19.6504	2168.58
19.657	2058		19.657	2168.39
19.6635	2082		19.6635	2168.19
19.6701	2125		19.6701	2167.99
19.6767	2181		19.6767	2167.8
19.6832	2029		19.6832	2167.6
19.6898	2123		19.6898	2167.4
19.6963	2045		19.6963	2167.21
19.7029	2079		19.7029	2167.02
19.7095	2085		19.7095	2166.82
19.716	2031		19.716	2166.63
19.7226	2184		19.7226	2166.43
19.7292	2171		19.7292	2166.24
19.7357	2176		19.7357	2166.05
19.7423	2099		19.7423	2165.86
19.7489	2156		19.7489	2165.67
19.7554	2124		19.7554	2165.47
19.762	2125		19.762	2165.28
19.7686	2198		19.7686	2165.09
19.7751	2082		19.7751	2164.91
19.7817	2098		19.7817	2164.72
19.7883	2146		19.7883	2164.53
19.7948	2070		19.7948	2164.34
19.8014	2125		19.8014	2164.15
19.808	2116		19.808	2163.97
19.8145	2178		19.8145	2163.78
19.8211	2076		19.8211	2163.59
19.8276	2088		19.8276	2163.41
19.8342	2015		19.8342	2163.22
19.8408	2141		19.8408	2163.04
19.8473	2179		19.8473	2162.86
19.8539	2119		19.8539	2162.67
19.8605	2088		19.8605	2162.49
19.867	2096		19.867	2162.31
19.8736	2116		19.8736	2162.13
19.8802	2086		19.8802	2161.95
19.8867	2071		19.8867	2161.77
19.8933	2098		19.8933	2161.59
19.8999	2127		19.8999	2161.41
19.9064	2096		19.9064	2161.23
19.913	2169		19.913	2161.05
19.9196	2124		19.9196	2160.87
19.9261	2144		19.9261	2160.7
19.9327	2160		19.9327	2160.52
19.9393	2143		19.9393	2160.35
19.9458	2220		19.9458	2160.17
19.9524	2012		19.9524	2160
19.959	2200		19.959	2159.83
19.9655	2140		19.9655	2159.65
19.9721	2124		19.9721	2159.48
19.9786	2095		19.9786	2159.31
19.9852	2101		19.9852	2159.14
19.9918	2146		19.9918	2158.97
19.9983	2162		19.9983	2158.8
20.0049	2223		20.0049	2158.63
20.0115	2127		20.0115	2158.46
20.018	2127		20.018	2158.3
20.0246	2114		20.0246	2158.13
20.0312	2108		20.0312	2157.96
20.0377	2145		20.0377	2157.8
20.0443	2164		20.0443	2157.64
20.0509	2158		20.0509	2157.47
20.0574	2233		20.0574	2157.31
20.064	2191		20.064	2157.15
20.0706	2223		20.0706	2156.99
20.0771	2175		20.0771	2156.83
20.0837	2139		20.0837	2156.67
20.0903	2151		20.0903	2156.51
20.0968	2100		20.0968	2156.35
20.1034	2215		20.1034	2156.19
20.11	2109		20.11	2156.04
20.1165	2146		20.1165	2155.88
20.1231	2180		20.1231	2155.73
20.1297	2232		20.1297	2155.58
20.1362	2095		20.1362	2155.42
20.1428	2205		20.1428	2155.27
20.1493	2105		20.1493	2155.12
20.1559	2174		20.1559	2154.97
20.1625	2152		20.1625	2154.82
20.169	2125		20.169	2154.68
20.1756	2166		20.1756	2154.53
20.1822	2187		20.1822	2154.38
20.1887	2181		20.1887	2154.24
20.1953	2194		20.1953	2154.1
20.2019	2147		20.2019	2153.95
20.2084	2107		20.2084	2153.81
20.215	2172		20.215	2153.67
20.2216	2071		20.2216	2153.53
20.2281	2207		20.2281	2153.39
20.2347	2108		20.2347	2153.26
20.2413	2054		20.2413	2153.12
20.2478	2134		20.2478	2152.99
20.2544	2130		20.2544	2152.85
20.261	2089		20.261	2152.72
20.2675	2097		20.2675	2152.59
20.2741	2099		20.2741	2152.46
20.2807	2114		20.2807	2152.33
20.2872	2065		20.2872	2152.21
20.2938	2089		20.2938	2152.08
20.3003	2101		20.3003	2151.96
20.3069	2166		20.3069	2151.84
20.3135	2039		20.3135	2151.72
20.32	2181		20.32	2151.6
20.3266	2188		20.3266	2151.48
20.3332	2194		20.3332	2151.37
20.3397	2122		20.3397	2151.26
20.3463	2053		20.3463	2151.15
20.3529	2131		20.3529	2151.04
20.3594	2056		20.3594	2150.93
20.366	2114		20.366	2150.83
20.3726	2066		20.3726	2150.72
20.3791	2152		20.3791	2150.62
20.3857	2157		20.3857	2150.53
20.3923	2166		20.3923	2150.43
20.3988	2038		20.3988	2150.34
20.4054	2004		20.4054	2150.25
20.412	1969		20.412	2150.16
20.4185	2155		20.4185	2150.08
20.4251	2074		20.4251	2149.99
20.4317	1994		20.4317	2149.91
20.4382	2102		20.4382	2149.84
20.4448	2063		20.4448	2149.77
20.4513	2233		20.4513	2149.7
20.4579	2110		20.4579	2149.63
20.4645	2068		20.4645	2149.57
20.471	2060		20.471	2149.52
20.4776	2057		20.4776	2149.46
20.4842	1945		20.4842	2149.42
20.4907	2046		20.4907	2149.37
20.4973	2023		20.4973	2149.33
20.5039	2024		20.5039	2149.3
20.5104	2168		20.5104	2149.28
20.517	2051		20.517	2149.26
20.5236	2086		20.5236	2149.24
20.5301	2156		20.5301	2149.23
20.5367	2127		20.5367	2149.23
20.5433	2129		20.5433	2149.24
20.5498	2051		20.5498	2149.26
20.5564	2125		20.5564	2149.28
20.563	2072		20.563	2149.29
20.5695	1982		20.5695	2149.3
20.5761	2134		20.5761	2149.33
20.5827	2189		20.5827	2149.36
20.5892	2003		20.5892	2149.4
20.5958	2139		20.5958	2149.45
20.6023	2087		20.6023	2149.51
20.6089	2068		20.6089	2149.58
20.6155	2089		20.6155	2149.65
20.622	2117		20.622	2149.73
20.6286	2067		20.6286	2149.82
20.6352	2151		20.6352	2149.93
20.6417	2023		20.6417	2150.05
20.6483	2049		20.6483	2150.19
20.6549	2047		20.6549	2150.34
20.6614	2136		20.6614	2150.51
20.668	2009		20.668	2150.69
20.6746	2027		20.6746	2150.9
20.6811	1995		20.6811	2151.13
20.6877	2095		20.6877	2151.38
20.6943	2033		20.6943	2151.66
20.7008	2101		20.7008	2151.74
20.7074	2121		20.7074	2151.84
20.714	1973		20.714	2151.95
20.7205	1996		20.7205	2152.06
20.7271	2093		20.7271	2152.19
20.7336	2082		20.7336	2152.33
20.7402	2050		20.7402	2152.48
20.7468	2102		20.7468	2152.64
20.7533	2091		20.7533	2152.81
20.7599	2069		20.7599	2152.89
20.7665	2102		20.7665	2152.98
20.773	2138		20.773	2153.07
20.7796	2028		20.7796	2153.17
20.7862	2152		20.7862	2153.27
20.7927	2069		20.7927	2153.38
20.7993	2107		20.7993	2153.49
20.8059	2069		20.8059	2153.61
20.8124	2090		20.8124	2153.74
20.819	2018		20.819	2153.87
20.8256	2066		20.8256	2154.01
20.8321	2081		20.8321	2154.16
20.8387	2111		20.8387	2154.31
20.8453	2081		20.8453	2154.47
20.8518	2042		20.8518	2154.64
20.8584	2078		20.8584	2154.82
20.865	2050		20.865	2155
20.8715	2019		20.8715	2155.2
20.8781	2081		20.8781	2155.4
20.8846	2022		20.8846	2155.61
20.8912	2011		20.8912	2155.83
20.8978	2095		20.8978	2156.07
20.9043	2071		20.9043	2156.31
20.9109	2091		20.9109	2156.56
20.9175	2112		20.9175	2156.83
20.924	2042		20.924	2157.11
20.9306	2137		20.9306	2157.39
20.9372	2087		20.9372	2157.7
20.9437	2135		20.9437	2158.02
20.9503	2077		20.9503	2158.35
20.9569	2122		20.9569	2158.7
20.9634	2149		20.9634	2159.06
20.97	2044		20.97	2159.44
20.9765	2054		20.9765	2159.84
20.9831	2008		20.9831	2160.26
20.9897	2016		20.9897	2160.7
20.9962	2115		20.9962	2161.16
21.0028	2093		21.0028	2161.65
21.0094	1978		21.0094	2162.16
21.016	2098		21.016	2162.69
21.0225	2028		21.0225	2163.25
21.0291	2113		21.0291	2163.84
21.0356	2128		21.0356	2164.47
21.0422	2088		21.0422	2165.12
21.0488	2061		21.0488	2165.82
21.0553	2020		21.0553	2166.54
21.0619	2049		21.0619	2167.31
21.0685	2278		21.0685	2168.13
21.075	2105		21.075	2168.99
21.0816	2096		21.0816	2169.9
21.0882	2096		21.0882	2170.86
21.0947	2076		21.0947	2171.88
21.1013	2105		21.1013	2172.96
21.1079	2102		21.1079	2174.1
21.1144	2074		21.1144	2174.83
21.121	1994		21.121	2175.57
21.1275	2115		21.1275	2176.35
21.1341	2060		21.1341	2177.16
21.1407	2126		21.1407	2178
21.1472	2057		21.1472	2178.88
21.1538	2021		21.1538	2179.79
21.1604	2091		21.1604	2180.74
21.1669	2034		21.1669	2181.49
21.1735	2091		21.1735	2182.25
21.1801	2011		21.1801	2183.04
21.1866	2107		21.1866	2183.85
21.1932	2124		21.1932	2184.67
21.1998	2108		21.1998	2185.52
21.2063	2124		21.2063	2186.39
21.2129	2044		21.2129	2187.28
21.2195	2096		21.2195	2188.2
21.226	2109		21.226	2189.14
21.2326	2149		21.2326	2190.1
21.2392	2129		21.2392	2191.09
21.2457	2141		21.2457	2192.11
21.2523	2166		21.2523	2193.15
21.2588	2094		21.2588	2194.22
21.2654	2138		21.2654	2195.32
21.272	2098		21.272	2196.45
21.2785	2082		21.2785	2197.61
21.2851	2166		21.2851	2198.8
21.2917	2196		21.2917	2200.02
21.2982	2193		21.2982	2201.28
21.3048	2103		21.3048	2202.57
21.3114	2048		21.3114	2203.89
21.3179	2086		21.3179	2205.25
21.3245	2082		21.3245	2206.65
21.3311	2112		21.3311	2208.08
21.3376	2022		21.3376	2209.56
21.3442	2093		21.3442	2211.07
21.3508	2177		21.3508	2212.63
21.3573	2182		21.3573	2214.24
21.3639	2047		21.3639	2215.88
21.3705	2133		21.3705	2217.58
21.377	2117		21.377	2219.32
21.3836	2147		21.3836	2221.11
21.3902	2201		21.3902	2222.96
21.3967	2197		21.3967	2224.86
21.4033	2256		21.4033	2226.81
21.4098	2217		21.4098	2228.82
21.4164	2169		21.4164	2230.89
21.423	2189		21.423	2233.02
21.4295	2149		21.4295	2235.22
21.4361	2200		21.4361	2237.48
21.4427	2249		21.4427	2239.82
21.4492	2127		21.4492	2242.22
21.4558	2169		21.4558	2244.7
21.4624	2151		21.4624	2247.25
21.4689	2090		21.4689	2249.88
21.4755	2166		21.4755	2252.6
21.4821	2211		21.4821	2255.41
21.4886	2207		21.4886	2258.3
21.4952	2171		21.4952	2261.29
21.5018	2253		21.5018	2264.38
21.5083	2173		21.5083	2267.57
21.5149	2149		21.5149	2270.86
21.5215	2310		21.5215	2274.27
21.528	2295		21.528	2277.8
21.5346	2228		21.5346	2281.45
21.5412	2172		21.5412	2285.22
21.5477	2283		21.5477	2289.13
21.5543	2379		21.5543	2293.19
21.5608	2197		21.5608	2297.39
21.5674	2258		21.5674	2301.75
21.574	2353		21.574	2306.28
21.5805	2278		21.5805	2310.98
21.5871	2392		21.5871	2315.87
21.5937	2331		21.5937	2320.96
21.6002	2376		21.6002	2326.26
21.6068	2325		21.6068	2331.79
21.6134	2410		21.6134	2337.55
21.6199	2388		21.6199	2343.57
21.6265	2343		21.6265	2349.87
21.6331	2415		21.6331	2356.46
21.6396	2456		21.6396	2363.38
21.6462	2463		21.6462	2370.63
21.6528	2500		21.6528	2378.25
21.6593	2532		21.6593	2386.27
21.6659	2491		21.6659	2394.73
21.6725	2590		21.6725	2403.64
21.679	2510		21.679	2413.06
21.6856	2436		21.6856	2423.02
21.6922	2485		21.6922	2433.57
21.6987	2464		21.6987	2444.76
21.7053	2458		21.7053	2456.63
21.7118	2554		21.7118	2469.24
21.7184	2600		21.7184	2482.66
21.725	2732		21.725	2496.94
21.7315	2654		21.7315	2512.16
21.7381	2708		21.7381	2528.38
21.7447	2642		21.7447	2545.68
21.7512	2754		21.7512	2564.15
21.7578	2654		21.7578	2583.87
21.7644	2763		21.7644	2604.93
21.7709	2821		21.7709	2627.41
21.7775	2805		21.7775	2651.42
21.7841	2886		21.7841	2677.05
21.7906	2882		21.7906	2704.4
21.7972	2860		21.7972	2733.59
21.8038	2898		21.8038	2764.71
21.8103	2994		21.8103	2797.88
21.8169	3120		21.8169	2833.22
21.8235	3208		21.8235	2870.85
21.83	3131		21.83	2910.92
21.8366	3215		21.8366	2953.58
21.8432	3284		21.8432	2998.99
21.8497	3307		21.8497	3047.36
21.8563	3335		21.8563	3098.89
21.8629	3414		21.8629	3153.83
21.8694	3534		21.8694	3212.45
21.876	3462		21.876	3275.08
21.8825	3719		21.8825	3342.05
21.8891	3720		21.8891	3413.77
21.8957	3872		21.8957	3490.65
21.9022	3991		21.9022	3573.16
21.9088	3880		21.9088	3661.8
21.9154	4096		21.9154	3757.05
21.9219	4098		21.9219	3859.42
21.9285	4352		21.9285	3969.41
21.9351	4280		21.9351	4087.45
21.9416	4354		21.9416	4213.94
21.9482	4544		21.9482	4349.23
21.9548	4654		21.9548	4493.62
21.9613	4902		21.9613	4647.44
21.9679	4964		21.9679	4811.05
21.9745	5188		21.9745	4984.84
21.981	5232		21.981	5169.29
21.9876	5411		21.9876	5364.86
21.9942	5554		21.9942	5572.02
22.0007	5695		22.0007	5791.2
22.0073	5857		22.0073	6022.77
22.0139	6121		22.0139	6267.06
22.0204	6329		22.0204	6524.34
22.027	6545		22.027	6794.83
22.0335	6827		22.0335	7078.69
22.0401	7233		22.0401	7376.01
22.0467	7310		22.0467	7686.78
22.0532	7639		22.0532	8010.89
22.0598	7816		22.0598	8348.09
22.0664	8159		22.0664	8698
22.0729	8651		22.0729	9060.06
22.0795	8670		22.0795	9433.54
22.0861	9452		22.0861	9817.55
22.0926	9445		22.0926	10211
22.0992	10136		22.0992	10612.5
22.1058	10488		22.1058	11020.7
22.1123	11077		22.1123	11433.8
22.1189	11391		22.1189	11850
22.1255	12193		22.1255	12267.2
22.132	12480		22.132	12683.2
22.1386	13223		22.1386	13095.8
22.1452	13642		22.1452	13502.5
22.1517	14337		22.1517	13901.2
22.1583	14793		22.1583	14289.4
22.1649	15308		22.1649	14665.1
22.1714	16025		22.1714	15026.5
22.178	16559		22.178	15372.3
22.1845	16770		22.1845	15701.6
22.1911	17072		22.1911	16014.4
22.1977	17012		22.1977	16311.5
22.2042	17382		22.2042	16594.5
22.2108	17407		22.2108	16866.1
22.2174	17318		22.2174	17130.1
22.2239	17727		22.2239	17390.7
22.2305	17858		22.2305	17652.7
22.2371	18041		22.2371	17920.5
22.2436	17848		22.2436	18198.4
22.2502	18163		22.2502	18489.7
22.2568	18276		22.2568	18796
22.2633	18320		22.2633	19117.4
22.2699	18539		22.2699	19451.1
22.2765	18494		22.2765	19791
22.283	18987		22.283	20127.5
22.2896	19732		22.2896	20446.7
22.2962	20052		22.2962	20730.2
22.3027	20251		22.3027	20956.2
22.3093	20329		22.3093	21099.8
22.3158	20944		22.3158	21134.9
22.3224	21205		22.3224	21036.6
22.329	21125		22.329	20783.9
22.3355	21091		22.3355	20363.4
22.3421	20603		22.3421	19773.4
22.3487	20045		22.3487	19026.4
22.3552	18684		22.3552	18149.7
22.3618	17678		22.3618	17180.2
22.3684	16386		22.3684	16155.8
22.3749	14861		22.3749	15108.4
22.3815	13887		22.3815	14059.9
22.3881	13001		22.3881	13023.2
22.3946	12144		22.3946	12005.5
22.4012	11027		22.4012	11012.6
22.4078	10290		22.4078	10052.3
22.4143	9267		22.4143	9135.97
22.4209	8436		22.4209	8277.2
22.4275	7388		22.4275	7488.53
22.434	6590		22.434	6778.81
22.4406	5916		22.4406	6152.12
22.4472	5355		22.4472	5608.11
22.4537	4767		22.4537	5142.87
22.4603	4523		22.4603	4750.06
22.4668	4182		22.4668	4421.81
22.4734	4054		22.4734	4149.52
22.48	3743		22.48	3924.54
22.4865	3702		22.4865	3738.73
22.4931	3519		22.4931	3584.74
22.4997	3310		22.4997	3456.26
22.5062	3205		22.5062	3348.06
22.5128	3209		22.5128	3255.9
22.5194	3076		22.5194	3176.46
22.5259	2893		22.5259	3107.16
22.5325	2896		22.5325	3046.03
22.5391	2809		22.5391	2991.54
22.5456	2911		22.5456	2942.54
22.5522	2687		22.5522	2898.14
22.5587	2637		22.5587	2857.62
22.5653	2637		22.5653	2820.45
22.5719	2556		22.5719	2786.17
22.5785	2652		22.5785	2754.43
22.585	2610		22.585	2724.93
22.5916	2556		22.5916	2697.43
22.5982	2521		22.5982	2671.73
22.6047	2553		22.6047	2647.64
22.6113	2383		22.6113	2625.03
22.6178	2495		22.6178	2603.75
22.6244	2347		22.6244	2583.7
22.631	2395		22.631	2564.77
22.6375	2351		22.6375	2546.87
22.6441	2364		22.6441	2529.93
22.6507	2378		22.6507	2513.88
22.6572	2402		22.6572	2498.64
22.6638	2407		22.6638	2484.16
22.6704	2357		22.6704	2470.39
22.6769	2494		22.6769	2457.28
22.6835	2298		22.6835	2444.78
22.6901	2264		22.6901	2432.86
22.6966	2272		22.6966	2421.47
22.7032	2177		22.7032	2410.59
22.7097	2179		22.7097	2400.19
22.7163	2269		22.7163	2390.23
22.7229	2203		22.7229	2380.69
22.7294	2244		22.7294	2371.54
22.736	2285		22.736	2362.76
22.7426	2201		22.7426	2354.34
22.7491	2189		22.7491	2346.24
22.7557	2259		22.7557	2338.46
22.7623	2185		22.7623	2330.97
22.7688	2320		22.7688	2323.77
22.7754	2178		22.7754	2316.83
22.782	2179		22.782	2310.14
22.7885	2176		22.7885	2303.69
22.7951	2216		22.7951	2297.47
22.8017	2124		22.8017	2291.47
22.8082	2162		22.8082	2285.67
22.8148	2111		22.8148	2280.06
22.8214	2196		22.8214	2274.65
22.8279	2131		22.8279	2269.41
22.8345	2159		22.8345	2264.34
22.841	2158		22.841	2259.43
22.8476	2139		22.8476	2254.68
22.8542	2104		22.8542	2250.08
22.8607	2199		22.8607	2245.62
22.8673	2158		22.8673	2241.29
22.8739	2187		22.8739	2237.09
22.8804	2090		22.8804	2233.02
22.887	2232		22.887	2229.06
22.8936	2227		22.8936	2225.22
22.9001	2197		22.9001	2221.49
22.9067	2098		22.9067	2217.86
22.9133	2054		22.9133	2214.34
22.9198	2149		22.9198	2210.91
22.9264	2066		22.9264	2207.57
22.933	2044		22.933	2204.32
22.9395	2191		22.9395	2201.16
22.9461	2032		22.9461	2198.08
22.9527	2064		22.9527	2195.08
22.9592	2094		22.9592	2192.16
22.9658	2123		22.9658	2189.31
22.9724	2134		22.9724	2186.53
22.9789	2103		22.9789	2183.82
22.9855	2104		22.9855	2181.18
22.992	2162		22.992	2178.6
22.9986	2053		22.9986	2176.08
23.0052	2152		23.0052	2173.62
23.0117	2077		23.0117	2171.22
23.0183	2107		23.0183	2168.88
23.0249	2120		23.0249	2166.58
23.0314	2110		23.0314	2164.34
23.038	2098		23.038	2162.15
23.0446	2087		23.0446	2160.01
23.0511	2121		23.0511	2157.91
23.0577	2073		23.0577	2155.86
23.0643	2133		23.0643	2153.86
23.0708	2170		23.0708	2151.89
23.0774	2084		23.0774	2149.97
23.084	2081		23.084	2148.09
23.0905	2109		23.0905	2146.24
23.0971	2064		23.0971	2144.43
23.1037	2225		23.1037	2142.66
23.1102	2130		23.1102	2140.93
[truncated: 10,186 more rows]

## Sheet: Figure2c
0 um			10 um			30 um			50 um			80 um
2Theta (degree)	Intensity (a.u.)		2Theta (degree)	Intensity (a.u.)		2Theta (degree)	Intensity (a.u.)		2Theta (degree)	Intensity (a.u.)		2Theta (degree)	Intensity (a.u.)
44.4937	183		44.4937	27		44.4937	94		44.4937	84		44.4937	42
44.5003	104		44.5003	151		44.5003	68		44.5003	123		44.5003	71
44.5068	103		44.5068	73		44.5068	52		44.5068	85		44.5068	107
44.5134	14		44.5134	134		44.5134	35		44.5134	73		44.5134	44
44.52	46		44.52	50		44.52	45		44.52	25		44.52	0
44.5265	41		44.5265	139		44.5265	7		44.5265	54		44.5265	159
44.5331	53		44.5331	120		44.5331	19		44.5331	72		44.5331	72
44.5397	100		44.5397	128		44.5397	49		44.5397	69		44.5397	126
44.5462	71		44.5462	221		44.5462	95		44.5462	73		44.5462	82
44.5528	124		44.5528	92		44.5528	122		44.5528	5		44.5528	48
44.5594	144		44.5594	209		44.5594	84		44.5594	120		44.5594	67
44.5659	83		44.5659	210		44.5659	73		44.5659	77		44.5659	82
44.5725	32		44.5725	121		44.5725	99		44.5725	127		44.5725	78
44.579	70		44.579	140		44.579	65		44.579	16		44.579	7
44.5856	99		44.5856	120		44.5856	51		44.5856	164		44.5856	59
44.5922	143		44.5922	159		44.5922	74		44.5922	50		44.5922	53
44.5987	189		44.5987	52		44.5987	91		44.5987	69		44.5987	102
44.6053	83		44.6053	158		44.6053	31		44.6053	123		44.6053	205
44.6119	33		44.6119	136		44.6119	47		44.6119	54		44.6119	32
44.6184	63		44.6184	105		44.6184	37		44.6184	104		44.6184	105
44.625	62		44.625	164		44.625	64		44.625	50		44.625	31
44.6316	101		44.6316	116		44.6316	106		44.6316	173		44.6316	75
44.6381	61		44.6381	167		44.6381	178		44.6381	109		44.6381	87
44.6447	151		44.6447	177		44.6447	91		44.6447	142		44.6447	51
44.6513	119		44.6513	147		44.6513	73		44.6513	92		44.6513	52
44.6578	50		44.6578	131		44.6578	49		44.6578	71		44.6578	32
44.6644	82		44.6644	81		44.6644	66		44.6644	112		44.6644	105
44.671	76		44.671	176		44.671	121		44.671	125		44.671	116
44.6775	124		44.6775	146		44.6775	135		44.6775	28		44.6775	27
44.6841	156		44.6841	115		44.6841	55		44.6841	141		44.6841	119
44.6906	91		44.6906	215		44.6906	50		44.6906	92		44.6906	129
44.6972	208		44.6972	56		44.6972	141		44.6972	159		44.6972	86
44.7038	175		44.7038	115		44.7038	126		44.7038	121		44.7038	215
44.7103	211		44.7103	163		44.7103	112		44.7103	166		44.7103	129
44.7169	55		44.7169	167		44.7169	126		44.7169	144		44.7169	106
44.7235	183		44.7235	85		44.7235	125		44.7235	178		44.7235	5
44.73	221		44.73	147		44.73	241		44.73	156		44.73	69
44.7366	217		44.7366	169		44.7366	96		44.7366	149		44.7366	80
44.7432	132		44.7432	122		44.7432	86		44.7432	128		44.7432	91
44.7497	189		44.7497	253		44.7497	25		44.7497	212		44.7497	60
44.7563	127		44.7563	189		44.7563	23		44.7563	154		44.7563	154
44.7629	236		44.7629	161		44.7629	110		44.7629	158		44.7629	190
44.7694	137		44.7694	127		44.7694	110		44.7694	192		44.7694	109
44.776	306		44.776	245		44.776	128		44.776	117		44.776	165
44.7826	283		44.7826	248		44.7826	100		44.7826	140		44.7826	145
44.7891	172		44.7891	176		44.7891	80		44.7891	184		44.7891	106
44.7957	257		44.7957	215		44.7957	98		44.7957	236		44.7957	212
44.8023	106		44.8023	149		44.8023	166		44.8023	153		44.8023	142
44.8088	220		44.8088	222		44.8088	134		44.8088	225		44.8088	161
44.8154	247		44.8154	248		44.8154	98		44.8154	245		44.8154	126
44.822	219		44.822	264		44.822	167		44.822	215		44.822	91
44.8285	205		44.8285	333		44.8285	207		44.8285	184		44.8285	168
44.8351	248		44.8351	181		44.8351	129		44.8351	266		44.8351	111
44.8417	174		44.8417	283		44.8417	153		44.8417	124		44.8417	224
44.8482	264		44.8482	280		44.8482	79		44.8482	187		44.8482	178
44.8548	254		44.8548	168		44.8548	143		44.8548	210		44.8548	183
44.8614	273		44.8614	310		44.8614	253		44.8614	193		44.8614	206
44.8679	252		44.8679	309		44.8679	268		44.8679	152		44.8679	198
44.8745	299		44.8745	264		44.8745	236		44.8745	125		44.8745	176
44.881	176		44.881	341		44.881	208		44.881	274		44.881	164
44.8876	266		44.8876	433		44.8876	220		44.8876	246		44.8876	287
44.8942	232		44.8942	294		44.8942	288		44.8942	316		44.8942	124
44.9007	237		44.9007	383		44.9007	191		44.9007	308		44.9007	367
44.9073	313		44.9073	353		44.9073	217		44.9073	306		44.9073	258
44.9139	173		44.9139	415		44.9139	262		44.9139	163		44.9139	278
44.9204	424		44.9204	430		44.9204	196		44.9204	269		44.9204	226
44.927	326		44.927	323		44.927	291		44.927	190		44.927	263
44.9336	269		44.9336	401		44.9336	278		44.9336	185		44.9336	275
44.9401	283		44.9401	412		44.9401	205		44.9401	323		44.9401	248
44.9467	373		44.9467	518		44.9467	232		44.9467	268		44.9467	306
44.9533	403		44.9533	578		44.9533	307		44.9533	252		44.9533	399
44.9598	445		44.9598	542		44.9598	354		44.9598	398		44.9598	309
44.9664	445		44.9664	609		44.9664	327		44.9664	384		44.9664	290
44.9729	488		44.9729	626		44.9729	393		44.9729	310		44.9729	354
44.9795	446		44.9795	572		44.9795	260		44.9795	313		44.9795	386
44.9861	503		44.9861	662		44.9861	432		44.9861	451		44.9861	451
44.9926	507		44.9926	691		44.9926	459		44.9926	479		44.9926	439
44.9992	550		44.9992	740		44.9992	268		44.9992	383		44.9992	437
45.0058	611		45.0058	670		45.0058	477		45.0058	432		45.0058	375
45.0123	489		45.0123	818		45.0123	470		45.0123	400		45.0123	601
45.0189	665		45.0189	761		45.0189	499		45.0189	396		45.0189	406
45.0255	681		45.0255	825		45.0255	567		45.0255	490		45.0255	460
45.032	699		45.032	956		45.032	496		45.032	534		45.032	476
45.0386	689		45.0386	908		45.0386	611		45.0386	559		45.0386	725
45.0452	856		45.0452	986		45.0452	560		45.0452	640		45.0452	654
45.0517	819		45.0517	1092		45.0517	637		45.0517	752		45.0517	755
45.0583	890		45.0583	1119		45.0583	776		45.0583	704		45.0583	719
45.0649	916		45.0649	1053		45.0649	725		45.0649	766		45.0649	753
45.0714	872		45.0714	1147		45.0714	778		45.0714	753		45.0714	747
45.078	1020		45.078	1180		45.078	812		45.078	827		45.078	727
45.0846	966		45.0846	1209		45.0846	891		45.0846	786		45.0846	851
45.0911	1108		45.0911	1403		45.0911	808		45.0911	1011		45.0911	986
45.0977	1178		45.0977	1534		45.0977	1015		45.0977	1024		45.0977	942
45.1043	1216		45.1043	1588		45.1043	949		45.1043	958		45.1043	957
45.1108	1160		45.1108	1676		45.1108	1003		45.1108	1056		45.1108	1050
45.1174	1257		45.1174	1818		45.1174	1178		45.1174	1123		45.1174	1027
45.124	1339		45.124	1867		45.124	1147		45.124	1201		45.124	1251
45.1305	1506		45.1305	2099		45.1305	1340		45.1305	1368		45.1305	1160
45.1371	1509		45.1371	2130		45.1371	1389		45.1371	1465		45.1371	1381
45.1437	1573		45.1437	2405		45.1437	1375		45.1437	1606		45.1437	1446
45.1502	1709		45.1502	2249		45.1502	1584		45.1502	1554		45.1502	1570
45.1568	1824		45.1568	2638		45.1568	1545		45.1568	1900		45.1568	1473
45.1633	1978		45.1633	2630		45.1633	1716		45.1633	1936		45.1633	1744
45.1699	1965		45.1699	2986		45.1699	1824		45.1699	2052		45.1699	1793
45.1765	2153		45.1765	2964		45.1765	1865		45.1765	2195		45.1765	2053
45.183	2269		45.183	3370		45.183	2059		45.183	2177		45.183	2030
45.1896	2553		45.1896	3432		45.1896	2267		45.1896	2454		45.1896	2249
45.1962	2474		45.1962	3760		45.1962	2297		45.1962	2689		45.1962	2584
45.2027	2692		45.2027	3803		45.2027	2500		45.2027	2806		45.2027	2582
45.2093	3000		45.2093	3797		45.2093	2558		45.2093	3040		45.2093	2804
45.2159	3068		45.2159	3867		45.2159	2627		45.2159	3339		45.2159	3029
45.2224	3271		45.2224	3815		45.2224	3020		45.2224	3554		45.2224	3179
45.229	3573		45.229	3842		45.229	2976		45.229	3755		45.229	3368
45.2356	3769		45.2356	3941		45.2356	3135		45.2356	3997		45.2356	3587
45.2421	3885		45.2421	3829		45.2421	3295		45.2421	4188		45.2421	3761
45.2487	4077		45.2487	3810		45.2487	3389		45.2487	4208		45.2487	4010
45.2553	4266		45.2553	3636		45.2553	3511		45.2553	4288		45.2553	3834
45.2618	4542		45.2618	3570		45.2618	3642		45.2618	4412		45.2618	3962
45.2684	4338		45.2684	3463		45.2684	3522		45.2684	4416		45.2684	4016
45.2749	4477		45.2749	3504		45.2749	3706		45.2749	4337		45.2749	4078
45.2815	4373		45.2815	3387		45.2815	3574		45.2815	4147		45.2815	4019
45.2881	4326		45.2881	3209		45.2881	3720		45.2881	4124		45.2881	4103
45.2946	4188		45.2946	3142		45.2946	3463		45.2946	4133		45.2946	3821
45.3012	4093		45.3012	3226		45.3012	3433		45.3012	4066		45.3012	3800
45.3078	3938		45.3078	3263		45.3078	3448		45.3078	3949		45.3078	3848
45.3143	3893		45.3143	3141		45.3143	3303		45.3143	3761		45.3143	3464
45.3209	3735		45.3209	3192		45.3209	3218		45.3209	3455		45.3209	3614
45.3275	3498		45.3275	3049		45.3275	3268		45.3275	3613		45.3275	3598
45.334	3523		45.334	3145		45.334	3156		45.334	3547		45.334	3582
45.3406	3548		45.3406	3272		45.3406	3043		45.3406	3448		45.3406	3486
45.3472	3387		45.3472	3317		45.3472	3196		45.3472	3355		45.3472	3598
45.3537	3332		45.3537	3080		45.3537	2888		45.3537	3342		45.3537	3449
45.3603	3257		45.3603	3128		45.3603	3048		45.3603	3185		45.3603	3485
45.3669	3187		45.3669	3250		45.3669	2758		45.3669	3157		45.3669	3531
45.3734	3288		45.3734	3341		45.3734	3181		45.3734	3291		45.3734	3637
45.38	3148		45.38	3458		45.38	2892		45.38	3192		45.38	3548
45.3866	3246		45.3866	3539		45.3866	3024		45.3866	3497		45.3866	3627
45.3931	3472		45.3931	3270		45.3931	2810		45.3931	3325		45.3931	3542
45.3997	3353		45.3997	3567		45.3997	3117		45.3997	3400		45.3997	3448
45.4062	3283		45.4062	3637		45.4062	2923		45.4062	3510		45.4062	3495
45.4128	3422		45.4128	3709		45.4128	3094		45.4128	3557		45.4128	3636
45.4194	3422		45.4194	3758		45.4194	3196		45.4194	3332		45.4194	3684
45.426	3472		45.426	3770		45.426	3049		45.426	3405		45.426	3761
45.4325	3466		45.4325	4039		45.4325	3212		45.4325	3491		45.4325	3802
45.4391	3621		45.4391	4280		45.4391	3270		45.4391	3775		45.4391	3778
45.4456	3714		45.4456	4293		45.4456	3192		45.4456	3768		45.4456	3999
45.4522	3574		45.4522	4255		45.4522	3427		45.4522	3867		45.4522	3853
45.4588	3715		45.4588	4313		45.4588	3530		45.4588	3734		45.4588	4016
45.4653	3874		45.4653	4477		45.4653	3498		45.4653	4073		45.4653	4039
45.4719	3865		45.4719	4852		45.4719	3728		45.4719	4166		45.4719	4174
45.4785	4156		45.4785	4929		45.4785	3742		45.4785	4345		45.4785	4342
45.485	4291		45.485	4964		45.485	4014		45.485	4482		45.485	4499
45.4916	4396		45.4916	5004		45.4916	3865		45.4916	4534		45.4916	4573
45.4982	4285		45.4982	5363		45.4982	4101		45.4982	4768		45.4982	4717
45.5047	4469		45.5047	5537		45.5047	4170		45.5047	4783		45.5047	4655
45.5113	4650		45.5113	5899		45.5113	4333		45.5113	5040		45.5113	5008
45.5179	4752		45.5179	5965		45.5179	4475		45.5179	5222		45.5179	5220
45.5244	4908		45.5244	6130		45.5244	4679		45.5244	5523		45.5244	5276
45.531	4984		45.531	6501		45.531	4926		45.531	5558		45.531	5702
45.5376	5223		45.5376	6643		45.5376	4876		45.5376	6083		45.5376	5728
45.5441	5452		45.5441	6862		45.5441	5152		45.5441	6303		45.5441	5894
45.5507	5488		45.5507	6594		45.5507	5226		45.5507	6546		45.5507	6045
45.5573	5809		45.5573	6803		45.5573	5463		45.5573	6845		45.5573	6309
45.5638	6035		45.5638	6732		45.5638	5766		45.5638	7320		45.5638	6557
45.5704	6090		45.5704	6814		45.5704	5850		45.5704	7272		45.5704	6910
45.5769	6407		45.5769	6633		45.5769	5825		45.5769	7904		45.5769	7251
45.5835	6707		45.5835	6799		45.5835	5959		45.5835	8101		45.5835	7494
45.5901	6775		45.5901	6248		45.5901	6377		45.5901	8221		45.5901	7598
45.5966	7000		45.5966	5866		45.5966	6485		45.5966	8573		45.5966	7819
45.6032	7063		45.6032	5554		45.6032	6434		45.6032	8504		45.6032	7538
45.6098	7343		45.6098	5000		45.6098	6538		45.6098	8653		45.6098	7655
45.6163	7513		45.6163	4630		45.6163	6360		45.6163	8406		45.6163	7594
45.6229	7690		45.6229	4252		45.6229	6273		45.6229	8400		45.6229	7269
45.6295	7631		45.6295	3645		45.6295	6047		45.6295	8104		45.6295	7224
45.636	7473		45.636	3418		45.636	6128		45.636	7733		45.636	6675
45.6426	7161		45.6426	3121		45.6426	5794		45.6426	7200		45.6426	6639
45.6492	6769		45.6492	2846		45.6492	5114		45.6492	6444		45.6492	5900
45.6557	6477		45.6557	2492		45.6557	4974		45.6557	5830		45.6557	5387
45.6623	6138		45.6623	2236		45.6623	4561		45.6623	5009		45.6623	4661
45.6689	5717		45.6689	2133		45.6689	4238		45.6689	4777		45.6689	4373
45.6754	4816		45.6754	1893		45.6754	3753		45.6754	4269		45.6754	3887
45.682	4532		45.682	1869		45.682	3259		45.682	3383		45.682	3387
45.6885	4230		45.6885	1546		45.6885	3040		45.6885	3191		45.6885	3046
45.6951	3894		45.6951	1492		45.6951	2892		45.6951	2869		45.6951	2702
45.7017	3388		45.7017	1327		45.7017	2316		45.7017	2519		45.7017	2389
45.7082	3354		45.7082	1236		45.7082	2248		45.7082	2400		45.7082	2206
45.7148	2914		45.7148	1188		45.7148	1838		45.7148	2086		45.7148	2027
45.7214	2684		45.7214	1052		45.7214	1700		45.7214	1918		45.7214	2016
45.7279	2385		45.7279	936		45.7279	1569		45.7279	1795		45.7279	1709
45.7345	2201		45.7345	1080		45.7345	1399		45.7345	1723		45.7345	1606
45.7411	1863		45.7411	983		45.7411	1462		45.7411	1524		45.7411	1377
45.7476	1980		45.7476	981		45.7476	1338		45.7476	1392		45.7476	1297
45.7542	1802		45.7542	834		45.7542	1101		45.7542	1285		45.7542	1292
45.7608	1611		45.7608	883		45.7608	984		45.7608	1171		45.7608	1003
45.7673	1545		45.7673	647		45.7673	1066		45.7673	1133		45.7673	994
45.7739	1579		45.7739	682		45.7739	897		45.7739	1063		45.7739	1096
45.7805	1374		45.7805	687		45.7805	780		45.7805	1075		45.7805	925
45.787	1281		45.787	494		45.787	671		45.787	856		45.787	1006
45.7936	1312		45.7936	573		45.7936	658		45.7936	841		45.7936	711
45.8002	1317		45.8002	527		45.8002	802		45.8002	901		45.8002	756
45.8067	1237		45.8067	421		45.8067	525		45.8067	815		45.8067	808
45.8133	1155		45.8133	476		45.8133	652		45.8133	734		45.8133	801
45.8199	1021		45.8199	386		45.8199	678		45.8199	711		45.8199	916
45.8264	929		45.8264	532		45.8264	566		45.8264	545		45.8264	778
45.833	871		45.833	407		45.833	586		45.833	636		45.833	709
45.8396	762		45.8396	419		45.8396	627		45.8396	590		45.8396	506
45.8461	717		45.8461	415		45.8461	520		45.8461	515		45.8461	523
45.8527	809		45.8527	271		45.8527	596		45.8527	496		45.8527	550
45.8593	667		45.8593	345		45.8593	486		45.8593	351		45.8593	490
45.8658	808		45.8658	250		45.8658	399		45.8658	510		45.8658	409
45.8724	630		45.8724	275		45.8724	384		45.8724	375		45.8724	462
45.8789	691		45.8789	250		45.8789	411		45.8789	415		45.8789	437
45.8855	629		45.8855	300		45.8855	372		45.8855	354		45.8855	479
45.8921	594		45.8921	289		45.8921	382		45.8921	429		45.8921	406
45.8986	451		45.8986	345		45.8986	313		45.8986	386		45.8986	347
45.9052	528		45.9052	354		45.9052	451		45.9052	398		45.9052	403
45.9118	512		45.9118	279		45.9118	323		45.9118	354		45.9118	337
45.9183	348		45.9183	272		45.9183	344		45.9183	176		45.9183	431
45.9249	321		45.9249	294		45.9249	270		45.9249	279		45.9249	424
45.9315	250		45.9315	223		45.9315	249		45.9315	304		45.9315	279
45.938	337		45.938	345		45.938	217		45.938	213		45.938	169
45.9446	308		45.9446	257		45.9446	153		45.9446	290		45.9446	201
45.9512	385		45.9512	207		45.9512	188		45.9512	386		45.9512	257
45.9577	428		45.9577	227		45.9577	253		45.9577	294		45.9577	268
45.9643	232		45.9643	234		45.9643	229		45.9643	258		45.9643	302
45.9709	299		45.9709	201		45.9709	190		45.9709	265		45.9709	247
45.9774	241		45.9774	167		45.9774	124		45.9774	223		45.9774	201
45.984	355		45.984	267		45.984	282		45.984	174		45.984	253
45.9905	265		45.9905	243		45.9905	181		45.9905	113		45.9905	213
45.9971	192		45.9971	312		45.9971	153		45.9971	179		45.9971	194
46.0037	201		46.0037	330		46.0037	123		46.0037	162		46.0037	214
46.0102	152		46.0102	113		46.0102	48		46.0102	203		46.0102	102
46.0168	237		46.0168	193		46.0168	288		46.0168	132		46.0168	218
46.0234	265		46.0234	78		46.0234	107		46.0234	107		46.0234	255
46.0299	287		46.0299	151		46.0299	86		46.0299	150		46.0299	190
46.0365	358		46.0365	76		46.0365	96		46.0365	204		46.0365	158
46.0431	293		46.0431	53		46.0431	19		46.0431	121		46.0431	198
46.0496	279		46.0496	154		46.0496	169		46.0496	197		46.0496	168
46.0562	283		46.0562	135		46.0562	168		46.0562	187		46.0562	234
46.0628	141		46.0628	72		46.0628	143		46.0628	134		46.0628	164
46.0693	196		46.0693	208		46.0693	169		46.0693	56		46.0693	238
46.0759	51		46.0759	109		46.0759	109		46.0759	104		46.0759	214
46.0825	201		46.0825	136		46.0825	63		46.0825	62		46.0825	151
46.089	129		46.089	125		46.089	73		46.089	170		46.089	118
46.0956	169		46.0956	151		46.0956	138		46.0956	57		46.0956	222
46.1022	75		46.1022	40		46.1022	118		46.1022	119		46.1022	138
46.1087	109		46.1087	38		46.1087	104		46.1087	114		46.1087	207
46.1153	105		46.1153	77		46.1153	46		46.1153	88		46.1153	165
46.1219	180		46.1219	59		46.1219	187		46.1219	102		46.1219	141
46.1284	211		46.1284	6		46.1284	28		46.1284	103		46.1284	202
46.135	261		46.135	202		46.135	178		46.135	101		46.135	172
46.1416	174		46.1416	56		46.1416	84		46.1416	161		46.1416	123
46.1481	134		46.1481	128		46.1481	131		46.1481	193		46.1481	140
46.1547	97		46.1547	119		46.1547	119		46.1547	112		46.1547	267
46.1612	120		46.1612	162		46.1612	164		46.1612	41		46.1612	107
46.1678	131		46.1678	89		46.1678	83		46.1678	149		46.1678	198
46.1744	85		46.1744	135		46.1744	69		46.1744	18		46.1744	93
46.1809	11		46.1809	58		46.1809	38		46.1809	64		46.1809	150
46.1875	21		46.1875	88		46.1875	50		46.1875	126		46.1875	70
46.1941	92		46.1941	52		46.1941	52		46.1941	97		46.1941	103
46.2006	142		46.2006	78		46.2006	169		46.2006	142		46.2006	84
46.2072	174		46.2072	75		46.2072	113		46.2072	70		46.2072	161
46.2138	78		46.2138	12		46.2138	100		46.2138	136		46.2138	146
46.2203	95		46.2203	124		46.2203	45		46.2203	84		46.2203	157
46.2269	96		46.2269	34		46.2269	67		46.2269	45		46.2269	79
46.2335	49		46.2335	154		46.2335	118		46.2335	96		46.2335	97
46.24	38		46.24	94		46.24	45		46.24	86		46.24	105
46.2466	75		46.2466	151		46.2466	20		46.2466	141		46.2466	34
46.2532	32		46.2532	15		46.2532	95		46.2532	15		46.2532	53
46.2597	70		46.2597	9		46.2597	74		46.2597	172		46.2597	101
46.2663	77		46.2663	89		46.2663	26		46.2663	145		46.2663	52
46.2728	24		46.2728	129		46.2728	22		46.2728	65		46.2728	20
46.2794	98		46.2794	93		46.2794	22		46.2794	122		46.2794	50
46.286	56		46.286	10		46.286	22		46.286	71		46.286	57
46.2925	75		46.2925	7		46.2925	151		46.2925	19		46.2925	43
46.2991	46		46.2991	166		46.2991	96		46.2991	28		46.2991	55
46.3057	105		46.3057	96		46.3057	95		46.3057	62		46.3057	56
46.3122	54		46.3122	88		46.3122	98		46.3122	113		46.3122	100
46.3188	17		46.3188	95		46.3188	35		46.3188	21		46.3188	69
46.3254	21		46.3254	119		46.3254	30		46.3254	60		46.3254	81
46.3319	35		46.3319	53		46.3319	99		46.3319	98		46.3319	23
46.3385	78		46.3385	193		46.3385	108		46.3385	99		46.3385	16
46.3451	100		46.3451	159		46.3451	94		46.3451	96		46.3451	100
46.3516	43		46.3516	85		46.3516	121		46.3516	9		46.3516	129
46.3582	60		46.3582	50		46.3582	21		46.3582	42		46.3582	117
46.3648	24		46.3648	121		46.3648	79		46.3648	51		46.3648	74
46.3713	40		46.3713	120		46.3713	89		46.3713	39		46.3713	58
46.3779	142		46.3779	157		46.3779	58		46.3779	47		46.3779	84
46.3845	56		46.3845	69		46.3845	25		46.3845	33		46.3845	69
46.391	72		46.391	23		46.391	46		46.391	81		46.391	75
46.3976	62		46.3976	25		46.3976	76		46.3976	7		46.3976	19
46.4042	121		46.4042	98		46.4042	29		46.4042	62		46.4042	3
46.4107	40		46.4107	110		46.4107	29		46.4107	17		46.4107	138
46.4173	15		46.4173	77		46.4173	91		46.4173	66		46.4173	45
46.4239	16		46.4239	31		46.4239	31		46.4239	140		46.4239	79
46.4304	48		46.4304	19		46.4304	23		46.4304	49		46.4304	164
46.437	0		46.437	104		46.437	130		46.437	18		46.437	73
46.4436	189		46.4436	63		46.4436	44		46.4436	23		46.4436	10
46.4501	91		46.4501	25		46.4501	98		46.4501	43		46.4501	75
46.4567	89		46.4567	5		46.4567	78		46.4567	41		46.4567	149
46.4632	56		46.4632	3		46.4632	2		46.4632	19		46.4632	36
46.4698	51		46.4698	54		46.4698	98		46.4698	141		46.4698	30
46.4764	38		46.4764	117		46.4764	35		46.4764	0		46.4764	14
46.4829	36		46.4829	77		46.4829	0		46.4829	104		46.4829	21
46.4895	0		46.4895	54		46.4895	30		46.4895	0		46.4895	90
46.4961	82		46.4961	3		46.4961	38		46.4961	80		46.4961	8
46.5026	55		46.5026	2		46.5026	68		46.5026	23		46.5026	83
46.5092	0		46.5092	119		46.5092	40		46.5092	50		46.5092	60

## Sheet: Figure2e
Voltage (V)	Amolitude (pm)	Phase (°)
0.15873	103.561	-22.5083
0.95238	90.5236	-23.2677
1.74603	85.1528	-20.2124
2.53968	52.495	-15.9524
3.33333	64.1461	-27.1789
4.12699	27.4169	-41.2702
4.92064	24.2984	-23.0219
5.71429	25.5545	68.4574
6.50794	43.356	87.9996
7.30159	79.782	145.492
8.09524	88.8344	149.617
8.88889	126.95	152.861
9.68254	160.43	152.077
10.4762	168.746	154.125
11.2698	173.597	150.737
12.0635	207.598	154.76
12.8571	232.286	156.269
13.6508	245.237	153.225
14.4444	259.79	152.291
15.2381	277.634	150.063
16.0317	289.372	152.024
16.8254	305.138	152.54
17.619	311.938	153.192
18.4127	316.096	154.801
19.2064	306.827	150.081
20	326.968	150.945
19.2064	339.702	155.18
18.4127	336.843	153.739
17.619	326.794	153.433
16.8254	321.51	154.242
16.0317	315.187	149.896
15.2381	320.471	154.067
14.4444	320.211	153.161
13.6508	314.017	151.47
12.8571	287.466	151.72
12.0635	273.39	150.764
11.2698	273.736	153.531
10.4762	297.645	155.194
9.68254	280.233	155.294
8.88889	260.093	152.856
8.09524	257.711	155.028
7.30159	249.784	154.064
6.50794	243.374	152.71
5.71429	239.043	154.855
4.92064	234.322	153.785
4.12699	233.499	153.552
3.33333	219.942	153.989
2.53968	219.899	155.31
1.74603	195.427	155.78
0.95238	184.815	153.947
0.15873	166.104	157.705
-0.63492	137.085	156.588
-1.42857	117.941	153.261
-2.22222	98.0167	157.805
-3.01587	78.1361	148.939
-3.80952	55.4403	110.603
-4.60318	32.5712	139.757
-5.39682	35.6897	104.119
-6.19048	33.7406	111.835
-6.98413	26.8106	4.59892
-7.77778	46.0414	3.58925
-8.57143	56.9129	-18.2719
-9.36508	66.8315	-20.1815
-10.1587	94.1185	-13.5761
-10.9524	114.129	-21.9791
-11.746	140.983	-23.0898
-12.5397	156.965	-23.8521
-13.3333	162.033	-25.1499
-14.127	175.546	-24.0399
-14.9206	198.935	-24.7987
-15.7143	201.534	-27.5259
-16.5079	218.643	-22.9982
-17.3016	228.821	-24.9449
-18.0952	241.598	-22.7061
-18.8889	244.067	-23.3215
-19.6825	224.793	-25.8943
-19.5238	237.527	-23.4899
-18.7302	227.089	-25.1769
-17.9365	241.598	-25.6315
-17.1429	235.015	-24.1857
-16.3492	229.904	-25.6953
-15.5556	239.043	-29.8228
-14.7619	233.585	-25.9412
-13.9683	251.127	-27.2159
-13.1746	240.515	-20.8734
-12.381	233.889	-22.7086
-11.5873	247.099	-20.1645
-10.7937	226.872	-22.0415
-10	242.075	-22.2631
-9.20635	236.184	-21.1364
-8.4127	217.213	-26.2495
-7.61905	198.849	-24.7538
-6.8254	190.403	-23.5661
-6.03175	168.14	-21.4805
-5.2381	145.531	-24.2467
-4.44444	139.857	-22.4471
-3.65079	130.025	-27.4705
-2.85714	114.042	-16.1683
-2.06349	122.705	-26.432
-1.26984	99.5759	-24.5468

## Sheet: Figure2h
D-C			S-C			SP-1-3
E (kv/cm)	Strain (%)		E (kv/cm)	Strain (%)		E (kv/cm)	Strain (%)
0.09493	0		0.09742	0		0.08072	0
0.29032	-0.00162		0.29198	-0.00148		0.27929	-0.000876045
0.49555	-0.00322		0.49547	-0.00286		0.48105	-0.00159
0.69242	-0.00495		0.69465	-0.00431		0.67876	-0.00255
0.89362	-0.00664		0.89267	-0.00551		0.8781	-0.00338
1.10243	-0.00817		1.10119	-0.00715		1.07997	-0.00428
1.29635	-0.00971		1.29924	-0.00858		1.2775	-0.00525
1.50208	-0.01134		1.50027	-0.00987		1.4798	-0.00598
1.70071	-0.01293		1.70521	-0.0112		1.68058	-0.00697
1.89667	-0.01458		1.89761	-0.01238		1.87891	-0.00783
2.10243	-0.01622		2.10084	-0.01369		2.08103	-0.00867
2.29905	-0.01795		2.30137	-0.01458		2.27859	-0.00959
2.50013	-0.01971		2.49864	-0.01564		2.47808	-0.01037
2.70771	-0.02153		2.7077	-0.01683		2.67985	-0.01131
2.90321	-0.02362		2.90478	-0.01788		2.87721	-0.01206
3.10759	-0.0256		3.10694	-0.01903		3.07999	-0.01282
3.3077	-0.02772		3.31064	-0.02001		3.2803	-0.0136
3.50238	-0.02997		3.5043	-0.02119		3.47914	-0.01426
3.70841	-0.03227		3.70803	-0.02227		3.68149	-0.01506
3.90525	-0.03463		3.90868	-0.02328		3.87844	-0.01569
4.10625	-0.0368		4.10541	-0.02452		4.07844	-0.01635
4.31354	-0.0391		4.31362	-0.02548		4.27948	-0.017
4.50927	-0.04155		4.51126	-0.02661		4.47719	-0.0175
4.71446	-0.04364		4.71354	-0.02761		4.67975	-0.01811
4.91499	-0.04575		4.9176	-0.02848		4.88044	-0.01848
5.10789	-0.04779		5.10994	-0.02944		5.07879	-0.01891
5.31342	-0.04975		5.31454	-0.02985		5.28117	-0.0193
5.51038	-0.05178		5.51413	-0.03052		5.47868	-0.01958
5.7131	-0.0536		5.71227	-0.03087		5.6783	-0.01987
5.92059	-0.05545		5.92036	-0.03093		5.87954	-0.01987
6.11444	-0.05732		6.11761	-0.03088		6.07696	-0.01984
6.31928	-0.05918		6.31881	-0.03029		6.27983	-0.01963
6.52029	-0.06056		6.52357	-0.02979		6.48002	-0.01918
6.7127	-0.06133		6.71587	-0.02874		6.67893	-0.01864
6.91871	-0.06097		6.92022	-0.02725		6.88087	-0.01776
7.11402	-0.05839		7.12092	-0.02569		7.07873	-0.01697
7.31425	-0.05376		7.31818	-0.02368		7.27847	-0.01593
7.5229	-0.0472		7.5266	-0.02171		7.47974	-0.01471
7.71992	-0.03933		7.72489	-0.01932		7.67712	-0.01349
7.92642	-0.03155		7.92671	-0.0171		7.87969	-0.01208
8.12937	-0.02427		8.1307	-0.01495		8.0802	-0.0108
8.32366	-0.01826		8.32338	-0.01263		8.27881	-0.00937
8.53115	-0.0129		8.52772	-0.01052		8.4808	-0.00794
8.72693	-0.00776		8.72789	-0.00807		8.67848	-0.00657
8.92768	-0.00296		8.92449	-0.00591		8.878	-0.00514
9.13474	0.00159		9.13347	-0.00387		9.0793	-0.00386
9.33099	0.00581		9.33049	-0.0017		9.27706	-0.00246
9.53453	0.00966		9.53313	5.6563e-05		9.47947	-0.00113
9.73478	0.01301		9.73645	0.00188		9.67993	0.000130408
9.92745	0.01621		9.92968	0.00357		9.87889	0.00145
10.1334	0.01915		10.1336	0.00519		10.0805	0.00257
10.3299	0.02182		10.3337	0.00687		10.2783	0.00381
10.5328	0.02459		10.5315	0.00846		10.4779	0.00486
10.7386	0.02707		10.7399	0.0101		10.6793	0.00586
10.935	0.02963		10.9373	0.01163		10.8768	0.00689
11.138	0.0322		11.1383	0.01318		11.0793	0.00779
11.3404	0.03451		11.3425	0.01478		11.2803	0.00877
11.5334	0.03682		11.536	0.01628		11.4788	0.00969
11.7394	0.03884		11.7394	0.01789		11.6808	0.01053
11.9351	0.04101		11.9394	0.01942		11.8783	0.01142
12.1373	0.043		12.1367	0.02106		12.0785	0.01232
12.3456	0.04465		12.345	0.0228		12.2794	0.01318
12.54	0.04637		12.5433	0.0243		12.4764	0.01408
12.7459	0.04784		12.7447	0.02564		12.6794	0.01495
12.9462	0.04953		12.9482	0.02709		12.8801	0.01588
13.1389	0.05083		13.1419	0.02851		13.0788	0.01679
13.3452	0.05217		13.3454	0.02983		13.2811	0.01765
13.5435	0.05351		13.5458	0.031		13.4782	0.01847
13.7429	0.05466		13.7428	0.03222		13.6779	0.01927
13.952	0.056		13.9522	0.03349		13.879	0.02012
14.147	0.05714		14.1494	0.03471		14.0764	0.0208
14.351	0.05838		14.3505	0.03586		14.2798	0.02148
14.5514	0.05978		14.5549	0.03685		14.4805	0.02217
14.7445	0.06116		14.7481	0.03791		14.6787	0.02282
14.9511	0.06253		14.9519	0.03896		14.8808	0.02349
15.1485	0.0637		15.1518	0.03985		15.0779	0.02405
15.3492	0.06518		15.3487	0.04095		15.278	0.02465
15.5577	0.06642		15.5586	0.04192		15.4792	0.0252
15.7523	0.06747		15.755	0.04304		15.6764	0.02572
15.957	0.06869		15.9571	0.04399		15.8792	0.02628
16.1573	0.06964		16.1606	0.04493		16.0797	0.02673
16.3507	0.07083		16.3551	0.04601		16.2786	0.02734
16.5567	0.07185		16.5582	0.04677		16.4816	0.02788
16.7538	0.07279		16.7581	0.04778		16.6789	0.02844
16.9552	0.07387		16.956	0.04876		16.8783	0.02899
17.1644	0.07478		17.164	0.04975		17.0795	0.02946
17.3588	0.07579		17.362	0.05057		17.2768	0.03006
17.5622	0.07672		17.5635	0.05129		17.4797	0.03059
17.7643	0.07762		17.7674	0.05231		17.6805	0.03116
17.9583	0.07869		17.9616	0.05285		17.8798	0.03169
18.1638	0.07966		18.1647	0.05341		18.0812	0.03225
18.3595	0.08066		18.3651	0.05412		18.2784	0.03286
18.5607	0.08163		18.5626	0.05475		18.4786	0.03336
18.7696	0.08268		18.7708	0.05568		18.6789	0.03385
18.9643	0.08364		18.9681	0.05606		18.877	0.03425
19.1692	0.08458		19.1696	0.0569		19.0801	0.03471
19.3683	0.08564		19.3737	0.05779		19.2805	0.0351
19.5637	0.08657		19.5674	0.05838		19.4789	0.03542
19.7702	0.08753		19.771	0.05905		19.681	0.03585
19.9674	0.08852		19.9714	0.05963		19.8789	0.03616
19.9841	0.08896		19.9845	0.06017		19.8939	0.03631
19.7889	0.08876		19.7904	0.06013		19.6949	0.03608
19.5823	0.08833		19.5863	0.05995		19.4924	0.03572
19.3854	0.0879		19.3856	0.05978		19.2952	0.03553
19.1846	0.08748		19.1877	0.0597		19.0956	0.03529
18.9764	0.08692		18.9794	0.05945		18.8941	0.03508
18.7806	0.08636		18.7828	0.05915		18.6961	0.03493
18.5758	0.0858		18.5815	0.05887		18.494	0.03473
18.3752	0.08528		18.3766	0.05858		18.2935	0.0346
18.1826	0.08472		18.1834	0.05823		18.095	0.03441
17.9764	0.08403		17.9792	0.05781		17.8923	0.03421
17.7791	0.08331		17.7794	0.05751		17.6958	0.03393
17.578	0.08279		17.5815	0.05715		17.4958	0.03374
17.3702	0.08228		17.3741	0.05657		17.2945	0.03355
17.175	0.0817		17.1761	0.05625		17.0969	0.03332
16.9701	0.08114		16.9743	0.05585		16.8938	0.03307
16.7696	0.08073		16.7702	0.05551		16.6937	0.03278
16.5759	0.08032		16.5777	0.05513		16.4949	0.03249
16.3688	0.07962		16.3733	0.05483		16.2923	0.03221
16.173	0.07914		16.1729	0.05476		16.0944	0.03178
15.9723	0.0785		15.9748	0.05437		15.8955	0.0314
15.7633	0.07798		15.7673	0.05414		15.6937	0.03105
15.5689	0.07748		15.5694	0.05376		15.4962	0.0307
15.3643	0.07675		15.3676	0.05364		15.2942	0.03037
15.163	0.07628		15.164	0.05328		15.0932	0.02993
14.97	0.07559		14.9702	0.05285		14.8946	0.0296
14.7636	0.075		14.7674	0.05263		14.6918	0.02925
14.5662	0.07426		14.5669	0.05237		14.4948	0.0289
14.3663	0.0733		14.3686	0.05219		14.2958	0.0286
14.158	0.07265		14.1609	0.05161		14.0937	0.02824
13.963	0.07181		13.9635	0.05123		13.8961	0.02805
13.7589	0.07103		13.762	0.0509		13.6935	0.02781
13.5581	0.07029		13.5573	0.05036		13.4934	0.02755
13.3647	0.06938		13.3638	0.04986		13.2945	0.0273
13.1578	0.06882		13.1605	0.04928		13.0921	0.02697
12.9604	0.06782		12.9597	0.04885		12.895	0.02673
12.7604	0.067		12.7623	0.04828		12.6954	0.02639
12.5518	0.06629		12.5547	0.04756		12.4938	0.02604
12.3564	0.06533		12.3573	0.04716		12.296	0.02569
12.1519	0.06485		12.1556	0.04639		12.0935	0.02531
11.9509	0.06402		11.9514	0.04591		11.8933	0.02498
11.7584	0.06334		11.758	0.04531		11.6945	0.02451
11.5521	0.06282		11.5547	0.04488		11.4923	0.02414
11.355	0.06209		11.3538	0.04447		11.2952	0.02365
11.154	0.06146		11.1563	0.0438		11.0956	0.02322
10.9452	0.06069		10.949	0.04363		10.8935	0.02281
10.7509	0.05987		10.7507	0.04315		10.6961	0.02229
10.5464	0.0592		10.5497	0.04262		10.4935	0.02196
10.3447	0.05828		10.3452	0.0422		10.2933	0.02153
10.1523	0.05758		10.1522	0.04167		10.0948	0.02116
9.9455	0.05663		9.94805	0.04144		9.89231	0.02079
9.74884	0.05567		9.74838	0.04083		9.69498	0.02029
9.5481	0.05486		9.55085	0.04031		9.49543	0.01994
9.33978	0.05393		9.3426	0.03993		9.29424	0.01952
9.1435	0.05308		9.14453	0.03942		9.09567	0.01915
8.94006	0.05214		8.94345	0.03889		8.89388	0.01876
8.73882	0.05132		8.73903	0.03806		8.6938	0.01836
8.54594	0.05065		8.54594	0.03752		8.49499	0.01807
8.33928	0.04971		8.34181	0.03691		8.29256	0.01764
8.14191	0.04887		8.14184	0.0361		8.09535	0.01724
7.94197	0.04801		7.94363	0.03546		7.89666	0.01673
7.73386	0.04707		7.73634	0.03467		7.69556	0.01623
7.53799	0.04624		7.53796	0.03407		7.49736	0.0158
7.33352	0.04525		7.33686	0.03334		7.29466	0.01521
7.13224	0.04441		7.13314	0.03261		7.09398	0.0147
6.94029	0.04346		6.93959	0.03206		6.8949	0.01411
6.73364	0.04254		6.73572	0.03138		6.69241	0.01354
6.5362	0.04151		6.53508	0.03078		6.4952	0.013
6.33593	0.04032		6.33777	0.03021		6.29572	0.0123
6.12842	0.0393		6.1298	0.02954		6.09416	0.01173
5.93232	0.038		5.93191	0.02887		5.89628	0.0112
5.72807	0.03682		5.73061	0.02811		5.69385	0.01062
5.52629	0.03554		5.52649	0.02741		5.4937	0.01017
5.33428	0.0343		5.33296	0.02656		5.29538	0.00958
5.12673	0.03313		5.1297	0.02567		5.0928	0.00913
4.93055	0.03175		4.92871	0.02477		4.89561	0.00864
4.73067	0.03043		4.73209	0.02398		4.69591	0.00806
4.52105	0.02907		4.5242	0.02322		4.49448	0.00758
4.32649	0.02771		4.32564	0.02218		4.29671	0.00694
4.12173	0.02649		4.12453	0.02118		4.09431	0.00649
3.92036	0.02523		3.92005	0.02023		3.89375	0.00593
3.72721	0.02407		3.72684	0.01932		3.69504	0.00529
3.52094	0.02288		3.52338	0.01825		3.49275	0.00472
3.32294	0.02184		3.32311	0.01715		3.29582	0.00398
3.12448	0.02077		3.12514	0.01636		3.09635	0.00339
2.91459	0.01952		2.91676	0.01551		2.89487	0.00264
2.72035	0.01848		2.71946	0.01456		2.69653	0.00185
2.51538	0.01728		2.5184	0.0136		2.49414	0.0012
2.31463	0.01614		2.31391	0.01275		2.29427	0.000364777
2.12208	0.01501		2.12096	0.01193		2.09492	-0.000285064
1.91529	0.01369		1.91693	0.01091		1.89219	-0.00111
1.717	0.01243		1.71653	0.00995		1.69549	-0.00192
1.51723	0.01115		1.51839	0.00906		1.49589	-0.00257
1.30915	0.00986		1.31097	0.0081		1.29467	-0.00347
1.11315	0.00831		1.11243	0.00705		1.0968	-0.00409
0.90939	0.0068		0.91142	0.00594		0.89411	-0.00492
0.70743	0.00526		0.70776	0.00476		0.69393	-0.00561
0.51481	0.00365		0.51448	0.00355		0.49497	-0.00618
0.30832	0.00194		0.31048	0.00229		0.29283	-0.00695
0.11224	0.000245055		0.11056	0.000957382		0.09531	-0.00751
-0.08794	-0.00126		-0.08657	-0.000223262		-0.10352	-0.00813
-0.29574	-0.00315		-0.29428	-0.00136		-0.30478	-0.00895
-0.4912	-0.00451		-0.49264	-0.00261		-0.50256	-0.00957
-0.69529	-0.00607		-0.69378	-0.00399		-0.7051	-0.01031
-0.8971	-0.00761		-0.89806	-0.00526		-0.90554	-0.01106
-1.08972	-0.00916		-1.09133	-0.00651		-1.10425	-0.01176
-1.29668	-0.01097		-1.29453	-0.00787		-1.30641	-0.01265
-1.49299	-0.01241		-1.4954	-0.00934		-1.50368	-0.01338
-1.69328	-0.01413		-1.69261	-0.01065		-1.70326	-0.01425
-1.90249	-0.01575		-1.90075	-0.01185		-1.90427	-0.01505
-2.0973	-0.01742		-2.09862	-0.01332		-2.1026	-0.01581
-2.30176	-0.01929		-2.30002	-0.01481		-2.30521	-0.01671
-2.50331	-0.02098		-2.50422	-0.01617		-2.50536	-0.0174
-2.69564	-0.02295		-2.69761	-0.01742		-2.70432	-0.01821
-2.90266	-0.02503		-2.90067	-0.01865		-2.90645	-0.01894
-3.10025	-0.02708		-3.1022	-0.01999		-3.1041	-0.01964
-3.29935	-0.02923		-3.29891	-0.02115		-3.30344	-0.02034
-3.5081	-0.03135		-3.50695	-0.02222		-3.50491	-0.02081
-3.70284	-0.03359		-3.7045	-0.02335		-3.70246	-0.02131
-3.90805	-0.03576		-3.90654	-0.02441		-3.90502	-0.02176
-4.10866	-0.03796		-4.11032	-0.02538		-4.10554	-0.02204
-4.30139	-0.04027		-4.30369	-0.02615		-4.3039	-0.02236
-4.50795	-0.04247		-4.50704	-0.02706		-4.50646	-0.02243
-4.70502	-0.04467		-4.7083	-0.02785		-4.70379	-0.02253
-4.9053	-0.0468		-4.90558	-0.02847		-4.90329	-0.02251
-5.11457	-0.04883		-5.11289	-0.02921		-5.10485	-0.02232
-5.30958	-0.05074		-5.31174	-0.02977		-5.30285	-0.02203
-5.51397	-0.05261		-5.51242	-0.03029		-5.50519	-0.02151
-5.71587	-0.0546		-5.71657	-0.03059		-5.70573	-0.02103
-5.9069	-0.0564		-5.91001	-0.03081		-5.90428	-0.02031
-6.11424	-0.05829		-6.11316	-0.03101		-6.10654	-0.01939
-6.31164	-0.06009		-6.31429	-0.03072		-6.30414	-0.01843
-6.51042	-0.06152		-6.5115	-0.03015		-6.50335	-0.01722
-6.71822	-0.06249		-6.71907	-0.02956		-6.7048	-0.01595
-6.91237	-0.06223		-6.91769	-0.02859		-6.90267	-0.01442
-7.11638	-0.0603		-7.11848	-0.02734		-7.10492	-0.01271
-7.31821	-0.05636		-7.32307	-0.02574		-7.30565	-0.01107
-7.51133	-0.05086		-7.51651	-0.02405		-7.50341	-0.00938
-7.72089	-0.0443		-7.72063	-0.02233		-7.70673	-0.00774
-7.92086	-0.03692		-7.92127	-0.02015		-7.90331	-0.00611
-8.12092	-0.02971		-8.11848	-0.01787		-8.1033	-0.00456
-8.32974	-0.02301		-8.32592	-0.01572		-8.30472	-0.00303
-8.5256	-0.01723		-8.52488	-0.01347		-8.50246	-0.0015
-8.72834	-0.01188		-8.72537	-0.01124		-8.70508	4.12787e-05
-8.93123	-0.00673		-8.93009	-0.00891		-8.90537	0.00167
-9.12204	-0.00194		-9.12387	-0.00665		-9.10372	0.00321
-9.32875	0.00283		-9.3272	-0.00448		-9.30652	0.00477
-9.52624	0.0071		-9.5281	-0.0022		-9.50381	0.00633
-9.72581	0.01117		-9.72487	-0.000104091		-9.70323	0.00775
-9.93456	0.01487		-9.93266	0.00191		-9.90465	0.00922
-10.1294	0.01822		-10.1311	0.00365		-10.1022	0.01051
-10.3323	0.02134		-10.3317	0.00536		-10.3051	0.01177
-10.5369	0.02424		-10.5358	0.00699		-10.5053	0.01302
-10.7265	0.02699		-10.7297	0.00836		-10.7043	0.01413
-10.9346	0.02954		-10.933	0.0099		-10.9063	0.01521
-11.1316	0.032		-11.1342	0.01128		-11.1036	0.01617
-11.3292	0.03448		-11.3306	0.01266		-11.3033	0.01712
-11.5404	0.03681		-11.5385	0.014		-11.5047	0.01808
-11.7352	0.03894		-11.7371	0.01543		-11.7024	0.01897
-11.9387	0.041		-11.9375	0.0171		-11.9048	0.01992
-12.1417	0.04323		-12.1417	0.01844		-12.1053	0.02084
-12.3325	0.04514		-12.3351	0.01996		-12.3042	0.0218
-12.5406	0.04706		-12.539	0.02159		-12.5066	0.02283
-12.7373	0.04881		-12.7393	0.02329		-12.7036	0.0237
-12.9372	0.05038		-12.9365	0.02506		-12.9032	0.0247
-13.1456	0.05212		-13.1449	0.02645		-13.1046	0.02566
-13.3414	0.05358		-13.343	0.02831		-13.3024	0.02667
-13.5456	0.05519		-13.5436	0.02991		-13.5049	0.02768
-13.7468	0.05652		-13.7484	0.03133		-13.7054	0.02854
-13.9391	0.05795		-13.9411	0.03271		-13.904	0.02952
-14.1457	0.05953		-14.1457	0.0339		-14.1063	0.03041
-14.3443	0.0608		-14.346	0.03541		-14.3038	0.03126
-14.5427	0.06237		-14.5433	0.03644		-14.5029	0.03204
-14.751	0.06369		-14.751	0.03758		-14.7041	0.03274
-14.9469	0.06503		-14.949	0.03873		-14.9024	0.03353
-15.1505	0.06645		-15.1502	0.03974		-15.1047	0.03422
-15.3523	0.0677		-15.3538	0.04076		-15.3051	0.03495
-15.5448	0.06904		-15.5481	0.04135		-15.504	0.03562
-15.7516	0.07032		-15.7513	0.04227		-15.7062	0.0362
-15.9491	0.07157		-15.9522	0.04312		-15.9036	0.03695
-16.1494	0.07275		-16.1498	0.04379		-16.1028	0.03749
-16.3572	0.07368		-16.3572	0.04483		-16.3045	0.03811
-16.5519	0.07475		-16.5553	0.04555		-16.5025	0.03875
-16.7568	0.07583		-16.7567	0.04645		-16.7049	0.03935
-16.9591	0.07689		-16.9602	0.04734		-16.905	0.04012
-17.1513	0.0779		-17.1542	0.0481		-17.1038	0.04069
-17.3574	0.07893		-17.3575	0.04911		-17.3066	0.04138
-17.5555	0.08009		-17.5579	0.04987		-17.5039	0.04204
-17.7548	0.08111		-17.7562	0.05076		-17.7032	0.04272
-17.9631	0.08202		-17.9634	0.05177		-17.9046	0.04342
-18.1589	0.08305		-18.162	0.05276		-18.1026	0.04402
-18.3634	0.08395		-18.3624	0.05361		-18.305	0.04477
-18.5644	0.08504		-18.567	0.0544		-18.5056	0.04547
-18.7565	0.08615		-18.7602	0.05525		-18.7039	0.04615
-18.9643	0.08707		-18.9644	0.05613		-18.906	0.04687
-19.1616	0.08827		-19.1643	0.05681		-19.1034	0.04739
-19.3606	0.08931		-19.3619	0.05747		-19.3031	0.04806
-19.5693	0.09029		-19.5688	0.05836		-19.5047	0.0486
-19.7652	0.09118		-19.7682	0.05917		-19.7022	0.04911
-19.9694	0.09203		-19.969	0.05981		-19.9051	0.04967
-19.9885	0.09268		-19.9891	0.06012		-19.9206	0.04981
-19.7764	0.09233		-19.7804	0.06011		-19.7195	0.0498
-19.5818	0.09209		-19.5819	0.05995		-19.522	0.04964
-19.3776	0.09167		-19.3808	0.05958		-19.3193	0.0494
-19.1753	0.09112		-19.1763	0.05935		-19.1184	0.04928
-18.9832	0.09074		-18.9825	0.05914		-18.9198	0.04899
-18.7767	0.08989		-18.7801	0.05899		-18.7176	0.04889
-18.5791	0.08934		-18.5792	0.05865		-18.5205	0.04868
-18.3799	0.08868		-18.3811	0.05841		-18.3207	0.04845
-18.1698	0.08802		-18.1738	0.05827		-18.1196	0.04839
-17.9759	0.0877		-17.9754	0.05788		-17.922	0.0482
-17.7713	0.08697		-17.7748	0.05758		-17.7192	0.04817
-17.5689	0.08656		-17.5705	0.05739		-17.5185	0.04793
-17.3769	0.08612		-17.3761	0.05711		-17.32	0.04773
-17.1701	0.0855		-17.1737	0.05681		-17.118	0.04761
-16.9739	0.08511		-16.9727	0.05642		-16.9201	0.0473
-16.7736	0.08453		-16.7751	0.05631		-16.7206	0.04715
-16.5636	0.08411		-16.5677	0.056		-16.5192	0.04679
-16.3688	0.08358		-16.3692	0.05547		-16.3218	0.04659
-16.1652	0.08307		-16.1683	0.05508		-16.1187	0.04634
-15.9621	0.08265		-15.964	0.05474		-15.9182	0.04593
-15.7709	0.08185		-15.7704	0.05443		-15.7195	0.04567
-15.5636	0.08125		-15.567	0.05381		-15.5175	0.04518
-15.3658	0.08062		-15.3663	0.05335		-15.3203	0.04492
-15.1676	0.07983		-15.1688	0.05311		-15.12	0.04454
-14.9583	0.07914		-14.9612	0.05263		-14.919	0.0441
-14.7637	0.0783		-14.7632	0.052		-14.7216	0.04389
-14.5589	0.07768		-14.5618	0.0515		-14.519	0.04337
-14.3571	0.07691		-14.3575	0.05123		-14.3182	0.0432
-14.1653	0.07605		-14.1636	0.05082		-14.1196	0.04283
-13.9586	0.0753		-13.961	0.05027		-13.9182	0.04237
-13.761	0.07447		-13.7598	0.04995		-13.7199	0.04219
-13.5627	0.0738		-13.5623	0.04967		-13.5207	0.04174
-13.3521	0.07304		-13.3545	0.04934		-13.3191	0.04159
-13.1571	0.07223		-13.1563	0.04891		-13.1214	0.04132
-12.953	0.07157		-12.9553	0.0485		-12.919	0.04093
-12.7496	0.07088		-12.7512	0.04821		-12.7184	0.04078
-12.5592	0.0702		-12.5574	0.04768		-12.5199	0.04037
-12.3521	0.06931		-12.3545	0.04736		-12.3178	0.04012
-12.1548	0.06854		-12.1536	0.04694		-12.1198	0.03968
-11.9552	0.06794		-11.9564	0.04658		-11.9206	0.03926
-11.7461	0.06711		-11.7488	0.04603		-11.7193	0.03902
-11.5514	0.06645		-11.5504	0.04562		-11.5216	0.03846
-11.3471	0.06574		-11.3497	0.04522		-11.3193	0.03817
-11.1442	0.06502		-11.1458	0.04462		-11.1181	0.03764
-10.9529	0.06445		-10.9518	0.04402		-10.92	0.03719
-10.7457	0.06359		-10.7483	0.04349		-10.7181	0.03688
-10.5481	0.06275		-10.5474	0.04304		-10.5198	0.03624
-10.3497	0.06195		-10.35	0.04253		-10.3207	0.03597
-10.1392	0.061		-10.1423	0.04178		-10.119	0.03546
-9.94526	0.06022		-9.94378	0.04124		-9.92151	0.03515
-9.74078	0.05929		-9.74377	0.04082		-9.71916	0.03486
-9.53851	0.05838		-9.53893	0.04013		-9.51836	0.03431
-9.34616	0.05768		-9.34469	0.03944		-9.3201	0.0341
-9.13986	0.05672		-9.14149	0.03892		-9.11799	0.03362
-8.94241	0.05584		-8.94098	0.03853		-8.92	0.03326
-8.74336	0.05499		-8.74425	0.03801		-8.72038	0.03288
-8.53271	0.05399		-8.53646	0.03734		-8.51912	0.03227
-8.33761	0.05319		-8.33772	0.0369		-8.32188	0.03205
-8.13468	0.05219		-8.13694	0.03648		-8.11936	0.03143
-7.93168	0.0514		-7.93273	0.03583		-7.91888	0.03102
-7.74042	0.05047		-7.73876	0.03521		-7.72029	0.0305
-7.53371	0.04955		-7.53571	0.03469		-7.51834	0.02982
-7.33562	0.04885		-7.33465	0.0341		-7.32045	0.02945
-7.13673	0.0477		-7.13706	0.0335		-7.12071	0.02866
-6.92712	0.04672		-6.92949	0.03282		-6.91954	0.02812
-6.73299	0.04575		-6.73067	0.03224		-6.72183	0.02745
-6.52891	0.04469		-6.53045	0.03153		-6.51954	0.02677
-6.32532	0.04373		-6.32661	0.03068		-6.31896	0.02628
-6.1339	0.04252		-6.13287	0.02996		-6.12017	0.02544
-5.92743	0.04145		-5.9292	0.02923		-5.91846	0.02481
-5.73017	0.04025		-5.72885	0.02833		-5.72044	0.02409
-5.5311	0.03907		-5.53112	0.02744		-5.52054	0.02338
-5.32047	0.03776		-5.32294	0.02658		-5.31973	0.02283
-5.12635	0.03639		-5.1254	0.02581		-5.12199	0.02207
-4.92257	0.03514		-4.92423	0.02471		-4.91934	0.02156
-4.71978	0.03374		-4.72059	0.02368		-4.71859	0.021
-4.5276	0.03258		-4.52581	0.02279		-4.52014	0.0204
-4.32144	0.03116		-4.32311	0.02192		-4.31851	0.01992
-4.12316	0.02993		-4.12221	0.02094		-4.12045	0.01921
-3.92582	0.02888		-3.92468	0.01991		-3.92083	0.01869
-3.7148	0.02749		-3.71665	0.01927		-3.71992	0.01806
-3.51981	0.02647		-3.51899	0.01851		-3.52201	0.0174
-3.3158	0.02536		-3.31809	0.01755		-3.31943	0.0168
-3.11328	0.02434		-3.1137	0.01669		-3.1191	0.01602
-2.92149	0.02337		-2.91936	0.01582		-2.92018	0.01539
-2.71599	0.02227		-2.71593	0.01509		-2.7184	0.01462
-2.51742	0.0212		-2.51603	0.01396		-2.5204	0.01381
-2.31935	0.01993		-2.31849	0.01316		-2.3211	0.01301
-2.10878	0.01874		-2.11103	0.01226		-2.12	0.01211
-1.91411	0.0173		-1.91251	0.01126		-1.92162	0.01136
-1.70971	0.01578		-1.71128	0.01031		-1.71958	0.01048
-1.50656	0.01439		-1.50698	0.00916		-1.51883	0.00958
-1.31539	0.01282		-1.31316	0.00817		-1.3203	0.00883
-1.10876	0.01136		-1.11029	0.00687		-1.11848	0.00791
-0.91153	0.00968		-0.90928	0.00564		-0.92028	0.00711
-0.71234	0.00798		-0.71209	0.00461		-0.72064	0.00616
-0.50237	0.00621		-0.50431	0.00324		-0.51952	0.0052
-0.30807	0.00437		-0.30622	0.002		-0.32156	0.00444
-0.10424	0.00277		-0.10547	0.000552234		-0.11997	0.00351
0.00694	0.00141		0.00679	-0.000363877		-0.01123	0.00298

## Sheet: Figure2i
D-C			S-C			SP-1-3
E (kv/cm)	d33 (pm/V)		E (kv/cm)	d33 (pm/V)		E (kv/cm)	d33 (pm/V)
-0.01658	-405.821		-0.01311	-277.573		-0.0128	-290.475
0.78186	-416.583		0.78447	-262.679		0.7866	-300.942
1.58242	-429.069		1.58501	-257.92		1.58707	-296.056
2.38178	-372.009		2.38558	-251.517		2.38642	-282.774
3.1813	-340.453		3.18557	-229.852		3.18668	-266.976
3.98284	-321.809		3.98464	-186.335		3.9861	-264.812
4.78125	-287.166		4.78481	-124.99		4.78595	-251.295
5.58197	-190.056		5.58477	-69.1698		5.58605	-206.071
6.38255	-75.4949		6.38512	0.05965		6.38579	-179.197
7.18102	104.767		7.18521	71.8371		7.18578	-119.906
7.98146	224.1		7.98431	111.365		7.98495	-61.27
8.78191	276.94		8.78436	161.968		8.78532	-5.33585
9.58102	281.61		9.58435	184.88		9.58654	29.9071
10.381	275.937		10.3847	174.892		10.3863	56.465
11.1821	296.802		11.1852	186.713		11.1853	75.4075
11.9803	312.122		11.9835	194.512		11.9859	83.8373
12.7814	299.751		12.7834	194.883		12.7854	88.3064
13.5814	282.26		13.5835	184.146		13.586	95.034
14.3804	273.696		14.3843	176.215		14.3851	87.2303
15.18	262.73		15.1844	166.979		15.1856	94.5787
15.9807	263.718		15.9832	176.757		15.9858	102.556
16.7803	265.797		16.7833	178.964		16.7847	103.561
17.5805	279.262		17.5836	177.506		17.5848	102.067
18.3809	266.371		18.384	172.584		18.3844	104.391
19.1794	263.307		19.1826	165.045		19.1852	101.533
19.9804	239.83		19.9829	153.545		19.9863	100.55
19.1801	249.924		19.1825	155.67		19.1861	99.2656
18.381	258.051		18.3844	162.851		18.3847	102.711
17.5802	266.508		17.5833	172.99		17.5849	100.963
16.7801	277.809		16.7838	184.037		16.7855	102.996
15.9806	287.64		15.9826	191.289		15.9848	106.164
15.1804	278.005		15.1846	200.595		15.1856	118.731
14.3806	271.832		14.3835	200.362		14.3847	116.701
13.5816	279.382		13.584	207.748		13.5858	123.724
12.7812	273.644		12.7837	215.467		12.7859	121.219
11.98	288.127		11.9828	219.799		11.9853	125.927
11.1821	303.536		11.1856	219.215		11.186	132.92
10.3811	318.734		10.3842	229.67		10.3861	131.403
9.58074	345.948		9.58369	227.564		9.58594	126.646
8.7818	357.989		8.78451	236.56		8.78561	130.616
7.98101	367.703		7.9839	247.96		7.98491	129.834
7.18106	359.509		7.18486	257.729		7.18539	132.25
6.38258	351.392		6.38442	273.23		6.38564	130.155
5.58144	356.307		5.58406	284.966		5.58551	134.34
4.78116	370.415		4.78421	285.08		4.78541	137.103
3.98212	400.051		3.98463	293.09		3.98635	141.239
3.18203	421.268		3.18486	287.091		3.1857	144.278
2.38123	416.736		2.38584	287.783		2.3864	155.804
1.58252	404.152		1.58462	308.658		1.58602	139.584
0.78144	391.449		0.78513	309.927		0.78671	139.395
-0.01549	398.556		-0.01332	299.918		-0.01337	124.592
-0.81513	420.159		-0.81262	285.16		-0.81225	116.525
-1.61447	406.697		-1.61282	273.099		-1.61262	108.499
-2.41462	365.207		-2.41205	254.159		-2.41212	92.6813
-3.21371	357.355		-3.21337	231.125		-3.21203	72.898
-4.01557	340.471		-4.01217	198.518		-4.01196	39.5521
-4.81298	282.038		-4.81278	145.319		-4.81168	6.65336
-5.6147	185.879		-5.61231	77.8521		-5.61186	-36.172
-6.41393	50.7738		-6.41236	10.2817		-6.41151	-101.083
-7.21418	-92.7874		-7.21305	-56.6849		-7.21164	-148.725
-8.01351	-199.685		-8.01216	-99.7686		-8.01127	-179.715
-8.81505	-223.578		-8.81236	-126.843		-8.81112	-188.134
-9.6142	-280.892		-9.61231	-148.214		-9.61247	-203.602
-10.4141	-271.598		-10.412	-157.161		-10.4122	-203.791
-11.214	-274.514		-11.2132	-153.363		-11.2121	-191.036
-12.0133	-276.986		-12.012	-163.429		-12.0116	-203.952
-12.8134	-293.222		-12.8118	-159.142		-12.8114	-206.724
-13.6153	-288.447		-13.6117	-163.878		-13.6114	-201.934
-14.4133	-279.901		-14.4117	-167.868		-14.4112	-185.06
-15.2131	-268.526		-15.2126	-157.716		-15.2113	-180.218
-16.0137	-262.932		-16.0114	-153.945		-16.0111	-171.966
-16.8122	-245.873		-16.8117	-150.713		-16.8111	-186.195
-17.6141	-253.077		-17.6115	-149.172		-17.6107	-180.795
-18.4134	-243.3		-18.4116	-151.966		-18.4107	-187.804
-19.2126	-251.286		-19.2112	-148.913		-19.212	-173.592
-20.0129	-254.313		-20.0112	-151.382		-20.012	-165.579
-19.212	-256.748		-19.2109	-154.245		-19.2123	-170.037
-18.4143	-254.366		-18.4117	-159.74		-18.4109	-179.1
-17.6134	-248.24		-17.6119	-165.994		-17.611	-191.223
-16.8126	-258.082		-16.8114	-170.029		-16.8114	-192.054
-16.0135	-260.94		-16.0111	-170.846		-16.0111	-189.063
-15.2128	-264.307		-15.2122	-177.923		-15.2112	-200.379
-14.4138	-272.137		-14.4115	-180.452		-14.4113	-202.278
-13.6143	-284.517		-13.6119	-185.441		-13.6118	-200.518
-12.8132	-287.801		-12.8112	-192.166		-12.812	-208.516
-12.0138	-302.941		-12.0112	-192.227		-12.0118	-199.487
-11.2154	-319.777		-11.2124	-210.966		-11.212	-213.902
-10.4132	-329.462		-10.4128	-211.923		-10.4124	-216.738
-9.6141	-348.734		-9.6117	-223.837		-9.61238	-235.516
-8.81387	-336.857		-8.81218	-232.062		-8.81119	-250.763
-8.01455	-342.38		-8.01124	-239.325		-8.01125	-260.08
-7.21272	-332.874		-7.21322	-250.424		-7.21152	-254.617
-6.41573	-347.604		-6.41191	-262.759		-6.41142	-261.479
-5.61482	-368.654		-5.61286	-258.073		-5.61161	-251.031
-4.81298	-396.44		-4.8116	-268.473		-4.81192	-268.463
-4.0156	-402.882		-4.01232	-265.597		-4.01201	-290.403
-3.21473	-412.209		-3.21224	-277.859		-3.212	-297.917
-2.4146	-384.079		-2.41323	-279.346		-2.41221	-296.88
-1.61487	-379.051		-1.61284	-299.517		-1.61258	-286.951
-0.81476	-414.766		-0.81171	-300.205		-0.81248	-288.21
-0.01567	-428.761		-0.01344	-289.35		-0.01333	-309.378

## Sheet: Figure2j
D-C			S-C			SP-1-3
d33 (pC/N)	er		d33 (pC/N)	er		d33 (pC/N)	er
480	2850		420	1610		290	534

## Sheet: Figure2k
D-C			S-C			SP-1-3			Hard PZT			Soft PZT			Textured Sm-PT
g33 (× 10-3 V m N-1)	d33*g33 (× 10-15 m2 N-1)		g33 (× 10-3 V m N-1)	d33*g33 (× 10-15 m2 N-1)		g33 (× 10-3 V m N-1)	d33*g33 (× 10-15 m2 N-1)		g33 (× 10-3 V m N-1)	d33*g33 (× 10-15 m2 N-1)		g33 (× 10-3 V m N-1)	d33*g33 (× 10-15 m2 N-1)		g33 (× 10-3 V m N-1)	d33*g33 (× 10-15 m2 N-1)
19	9120		31.6	13272		61.4	17806		26	9360		20	13600		115	14605

## Sheet: Figure3c
Trigger signal			Output signal
Time (us)	Voltage (×316 V)		Time (us)	Voltage (V)
-0.0016	9.53674e-09		-0.0016	0.25
-0.0016	9.53674e-09		-0.0016	0
-0.0016	9.53674e-09		-0.0016	0.25
-0.0016	9.53674e-09		-0.0016	0.25
-0.0016	0.005		-0.0016	0.25
-0.0016	9.53674e-09		-0.0016	0
-0.0016	0.005		-0.0016	0.25
-0.0016	9.53674e-09		-0.0016	0.25
-0.0016	9.53674e-09		-0.0016	0.25
-0.0016	9.53674e-09		-0.0016	0.25
-0.0016	9.53674e-09		-0.0016	0
-0.0016	9.53674e-09		-0.0016	0
-0.0016	-0.005		-0.0016	0.25
-0.0016	0.005		-0.0016	0.25
-0.0016	9.53674e-09		-0.0016	0.25
-0.0016	9.53674e-09		-0.0016	0.25
-0.0016	9.53674e-09		-0.0016	0.25
-0.0016	9.53674e-09		-0.0016	0.25
-0.0016	9.53674e-09		-0.0016	0
-0.0016	9.53674e-09		-0.0016	0
-0.0016	-0.005		-0.0016	0.25
-0.0016	9.53674e-09		-0.0016	0.25
-0.0016	9.53674e-09		-0.0016	0.25
-0.0016	-0.005		-0.0016	0.25
-0.0016	9.53674e-09		-0.0016	0
-0.0016	0.005		-0.0016	0.25
-0.0016	9.53674e-09		-0.0016	0.25
-0.0016	9.53674e-09		-0.0016	0.25
-0.0016	9.53674e-09		-0.0016	0
-0.0016	9.53674e-09		-0.0016	0.25
-0.0016	9.53674e-09		-0.0016	0.25
-0.0016	9.53674e-09		-0.0016	0.25
-0.00159	9.53674e-09		-0.00159	0.25
-0.00159	9.53674e-09		-0.00159	0.25
-0.00159	9.53674e-09		-0.00159	0
-0.00159	0.005		-0.00159	0.25
-0.00159	9.53674e-09		-0.00159	0.25
-0.00159	9.53674e-09		-0.00159	0.25
-0.00159	9.53674e-09		-0.00159	0.25
-0.00159	9.53674e-09		-0.00159	0.25
-0.00159	0.005		-0.00159	0.25
-0.00159	9.53674e-09		-0.00159	0
-0.00159	9.53674e-09		-0.00159	0.25
-0.00159	9.53674e-09		-0.00159	0.25
-0.00159	0.005		-0.00159	0.25
-0.00159	9.53674e-09		-0.00159	0
-0.00159	0.005		-0.00159	0.25
-0.00159	0.005		-0.00159	0.25
-0.00159	9.53674e-09		-0.00159	0.25
-0.00159	0.005		-0.00159	0.25
-0.00159	9.53674e-09		-0.00159	0.25
-0.00159	9.53674e-09		-0.00159	0.25
-0.00159	9.53674e-09		-0.00159	0.25
-0.00159	9.53674e-09		-0.00159	0.25
-0.00159	9.53674e-09		-0.00159	0.25
-0.00159	9.53674e-09		-0.00159	0.5
-0.00159	0.005		-0.00159	0
-0.00159	9.53674e-09		-0.00159	0.25
-0.00159	9.53674e-09		-0.00159	0
-0.00159	9.53674e-09		-0.00159	0.25
-0.00159	0.005		-0.00159	0.25
-0.00159	9.53674e-09		-0.00159	0.25
-0.00159	9.53674e-09		-0.00159	0.25
-0.00159	0.005		-0.00159	0
-0.00159	9.53674e-09		-0.00159	0
-0.00159	9.53674e-09		-0.00159	0.25
-0.00159	9.53674e-09		-0.00159	0.25
-0.00159	9.53674e-09		-0.00159	0.5
-0.00159	0.005		-0.00159	0.25
-0.00159	0.005		-0.00159	0
-0.00159	9.53674e-09		-0.00159	0
-0.00159	9.53674e-09		-0.00159	0.25
-0.00159	9.53674e-09		-0.00159	0.25
-0.00159	9.53674e-09		-0.00159	0.25
-0.00159	9.53674e-09		-0.00159	0.25
-0.00159	0.005		-0.00159	0
-0.00159	0.005		-0.00159	0
-0.00159	0.005		-0.00159	0
-0.00159	9.53674e-09		-0.00159	0.25
-0.00159	9.53674e-09		-0.00159	0.25
-0.00159	9.53674e-09		-0.00159	0.25
-0.00159	9.53674e-09		-0.00159	0.25
-0.00159	9.53674e-09		-0.00159	0
-0.00159	9.53674e-09		-0.00159	0.25
-0.00159	9.53674e-09		-0.00159	0.25
-0.00159	9.53674e-09		-0.00159	0.25
-0.00159	9.53674e-09		-0.00159	0.25
-0.00159	9.53674e-09		-0.00159	0
-0.00159	9.53674e-09		-0.00159	0
-0.00159	9.53674e-09		-0.00159	0
-0.00159	9.53674e-09		-0.00159	0.25
-0.00159	9.53674e-09		-0.00159	0.25
-0.00159	9.53674e-09		-0.00159	0
-0.00159	9.53674e-09		-0.00159	0
-0.00159	9.53674e-09		-0.00159	0
-0.00158	9.53674e-09		-0.00158	0.25
-0.00158	9.53674e-09		-0.00158	0.25
-0.00158	9.53674e-09		-0.00158	0.25
-0.00158	9.53674e-09		-0.00158	0.25
-0.00158	9.53674e-09		-0.00158	0.25
-0.00158	0.005		-0.00158	0.25
-0.00158	9.53674e-09		-0.00158	0.25
-0.00158	9.53674e-09		-0.00158	0.25
-0.00158	0.005		-0.00158	0.25
-0.00158	9.53674e-09		-0.00158	0
-0.00158	9.53674e-09		-0.00158	0.25
-0.00158	9.53674e-09		-0.00158	0.25
-0.00158	9.53674e-09		-0.00158	0.25
-0.00158	9.53674e-09		-0.00158	0.25
-0.00158	0.005		-0.00158	0.25
-0.00158	9.53674e-09		-0.00158	0.25
-0.00158	9.53674e-09		-0.00158	0
-0.00158	9.53674e-09		-0.00158	0.25
-0.00158	0.005		-0.00158	0.5
-0.00158	9.53674e-09		-0.00158	0.25
-0.00158	9.53674e-09		-0.00158	0
-0.00158	9.53674e-09		-0.00158	0
-0.00158	9.53674e-09		-0.00158	0.25
-0.00158	0.005		-0.00158	0.25
-0.00158	9.53674e-09		-0.00158	0.25
-0.00158	9.53674e-09		-0.00158	0.25
-0.00158	9.53674e-09		-0.00158	0.25
-0.00158	9.53674e-09		-0.00158	0.25
-0.00158	0.005		-0.00158	0.25
-0.00158	0.005		-0.00158	0
-0.00158	9.53674e-09		-0.00158	0
-0.00158	9.53674e-09		-0.00158	0.25
-0.00158	0.005		-0.00158	0
-0.00158	0.005		-0.00158	0.25
-0.00158	9.53674e-09		-0.00158	0.25
-0.00158	0.005		-0.00158	0.25
-0.00158	0.005		-0.00158	0.25
-0.00158	9.53674e-09		-0.00158	0.25
-0.00158	0.005		-0.00158	0.25
-0.00158	9.53674e-09		-0.00158	0.25
-0.00158	0.005		-0.00158	0.25
-0.00158	0.005		-0.00158	0
-0.00158	0.005		-0.00158	0.5
-0.00158	9.53674e-09		-0.00158	0
-0.00158	0.005		-0.00158	0.25
-0.00158	9.53674e-09		-0.00158	0
-0.00158	0.005		-0.00158	0
-0.00158	0.005		-0.00158	0
-0.00158	0.005		-0.00158	0.25
-0.00158	0.005		-0.00158	0.25
-0.00158	0.005		-0.00158	0
-0.00158	9.53674e-09		-0.00158	0.25
-0.00158	9.53674e-09		-0.00158	0.25
-0.00158	0.005		-0.00158	0.5
-0.00158	9.53674e-09		-0.00158	0.25
-0.00158	9.53674e-09		-0.00158	0.25
-0.00158	9.53674e-09		-0.00158	0
-0.00158	0.005		-0.00158	0.25
-0.00158	0.005		-0.00158	0.25
-0.00158	9.53674e-09		-0.00158	0.25
-0.00158	9.53674e-09		-0.00158	0.5
-0.00158	9.53674e-09		-0.00158	0
-0.00157	0.005		-0.00157	0
-0.00157	0.005		-0.00157	0.25
-0.00157	9.53674e-09		-0.00157	0.25
-0.00157	9.53674e-09		-0.00157	0.25
-0.00157	9.53674e-09		-0.00157	0.25
-0.00157	9.53674e-09		-0.00157	0.25
-0.00157	0.005		-0.00157	0
-0.00157	0.005		-0.00157	0.25
-0.00157	9.53674e-09		-0.00157	0.25
-0.00157	0.005		-0.00157	0.25
-0.00157	9.53674e-09		-0.00157	0.25
-0.00157	9.53674e-09		-0.00157	0
-0.00157	9.53674e-09		-0.00157	0
-0.00157	9.53674e-09		-0.00157	0
-0.00157	9.53674e-09		-0.00157	0.25
-0.00157	9.53674e-09		-0.00157	0.25
-0.00157	9.53674e-09		-0.00157	0.25
-0.00157	9.53674e-09		-0.00157	0
-0.00157	9.53674e-09		-0.00157	0
-0.00157	0.005		-0.00157	0.25
-0.00157	9.53674e-09		-0.00157	0.25
-0.00157	9.53674e-09		-0.00157	0.5
-0.00157	9.53674e-09		-0.00157	0.25
-0.00157	0.005		-0.00157	0.25
-0.00157	9.53674e-09		-0.00157	0.25
-0.00157	9.53674e-09		-0.00157	0
-0.00157	0.005		-0.00157	0.25
-0.00157	9.53674e-09		-0.00157	0.25
-0.00157	9.53674e-09		-0.00157	0.25
-0.00157	0.005		-0.00157	0
-0.00157	9.53674e-09		-0.00157	0.25
-0.00157	9.53674e-09		-0.00157	0.25
-0.00157	9.53674e-09		-0.00157	0.25
-0.00157	9.53674e-09		-0.00157	0.25
-0.00157	0.005		-0.00157	0.25
-0.00157	9.53674e-09		-0.00157	0
-0.00157	9.53674e-09		-0.00157	0.25
-0.00157	9.53674e-09		-0.00157	0.25
-0.00157	9.53674e-09		-0.00157	0.25
-0.00157	9.53674e-09		-0.00157	0.25
-0.00157	9.53674e-09		-0.00157	0.25
-0.00157	9.53674e-09		-0.00157	0
-0.00157	9.53674e-09		-0.00157	0.25
-0.00157	0.005		-0.00157	0
-0.00157	9.53674e-09		-0.00157	0.25
-0.00157	9.53674e-09		-0.00157	0.5
-0.00157	0.005		-0.00157	0.25
-0.00157	0.005		-0.00157	0
-0.00157	9.53674e-09		-0.00157	0
-0.00157	0.005		-0.00157	0.25
-0.00157	9.53674e-09		-0.00157	0.25
-0.00157	9.53674e-09		-0.00157	0.25
-0.00157	9.53674e-09		-0.00157	0
-0.00157	0.005		-0.00157	0.25
-0.00157	9.53674e-09		-0.00157	0
-0.00157	9.53674e-09		-0.00157	0
-0.00157	0.005		-0.00157	0.25
-0.00157	9.53674e-09		-0.00157	0
-0.00157	0.005		-0.00157	0
-0.00157	9.53674e-09		-0.00157	0
-0.00157	9.53674e-09		-0.00157	0
-0.00157	0.005		-0.00157	0.25
-0.00157	0.005		-0.00157	0.25
-0.00156	9.53674e-09		-0.00156	0
-0.00156	9.53674e-09		-0.00156	0.25
-0.00156	9.53674e-09		-0.00156	0
-0.00156	9.53674e-09		-0.00156	0
-0.00156	0.005		-0.00156	0.25
-0.00156	9.53674e-09		-0.00156	0.25
-0.00156	0.005		-0.00156	0.25
-0.00156	9.53674e-09		-0.00156	0
-0.00156	0.005		-0.00156	0.25
-0.00156	0.005		-0.00156	0.25
-0.00156	9.53674e-09		-0.00156	0.25
-0.00156	0.005		-0.00156	0.25
-0.00156	9.53674e-09		-0.00156	0.25
-0.00156	0.005		-0.00156	0
-0.00156	0.005		-0.00156	0.25
-0.00156	9.53674e-09		-0.00156	0
-0.00156	0.005		-0.00156	0.5
-0.00156	9.53674e-09		-0.00156	0.25
-0.00156	0.005		-0.00156	0.25
-0.00156	9.53674e-09		-0.00156	0
-0.00156	9.53674e-09		-0.00156	0.25
-0.00156	9.53674e-09		-0.00156	0.25
-0.00156	0.005		-0.00156	0.25
-0.00156	0.005		-0.00156	0.25
-0.00156	9.53674e-09		-0.00156	0.25
-0.00156	0.005		-0.00156	0.25
-0.00156	0.005		-0.00156	0.25
-0.00156	9.53674e-09		-0.00156	0
-0.00156	0.005		-0.00156	0.25
-0.00156	0.005		-0.00156	0.25
-0.00156	9.53674e-09		-0.00156	0.25
-0.00156	9.53674e-09		-0.00156	0.25
-0.00156	9.53674e-09		-0.00156	0.25
-0.00156	0.005		-0.00156	0.25
-0.00156	0.005		-0.00156	0.5
-0.00156	9.53674e-09		-0.00156	0.25
-0.00156	9.53674e-09		-0.00156	0.25
-0.00156	-0.005		-0.00156	0.25
-0.00156	0.005		-0.00156	0
-0.00156	9.53674e-09		-0.00156	0
-0.00156	9.53674e-09		-0.00156	0.25
-0.00156	0.005		-0.00156	0.5
-0.00156	9.53674e-09		-0.00156	0.25
-0.00156	9.53674e-09		-0.00156	0
-0.00156	9.53674e-09		-0.00156	0.25
-0.00156	0.005		-0.00156	0.25
-0.00156	9.53674e-09		-0.00156	0.25
-0.00156	9.53674e-09		-0.00156	0.25
-0.00156	0.005		-0.00156	0.25
-0.00156	9.53674e-09		-0.00156	0.25
-0.00156	9.53674e-09		-0.00156	0.25
-0.00156	9.53674e-09		-0.00156	0.25
-0.00156	0.005		-0.00156	0.25
-0.00156	0.005		-0.00156	0.25
-0.00156	9.53674e-09		-0.00156	0
-0.00156	9.53674e-09		-0.00156	0.25
-0.00156	9.53674e-09		-0.00156	0.25
-0.00156	9.53674e-09		-0.00156	0.25
-0.00156	9.53674e-09		-0.00156	0.25
-0.00156	9.53674e-09		-0.00156	0.25
-0.00156	0.005		-0.00156	0.25
-0.00156	9.53674e-09		-0.00156	0.25
-0.00155	0.005		-0.00155	0.25
-0.00155	0.005		-0.00155	0.25
-0.00155	9.53674e-09		-0.00155	0.25
-0.00155	9.53674e-09		-0.00155	0.25
-0.00155	9.53674e-09		-0.00155	0.25
-0.00155	9.53674e-09		-0.00155	0
-0.00155	9.53674e-09		-0.00155	0.25
-0.00155	9.53674e-09		-0.00155	0.25
-0.00155	0.005		-0.00155	0.25
-0.00155	9.53674e-09		-0.00155	0
-0.00155	9.53674e-09		-0.00155	0
-0.00155	9.53674e-09		-0.00155	0
-0.00155	9.53674e-09		-0.00155	0.25
-0.00155	0.005		-0.00155	0.25
-0.00155	9.53674e-09		-0.00155	0.25
-0.00155	9.53674e-09		-0.00155	0
-0.00155	9.53674e-09		-0.00155	0.25
-0.00155	9.53674e-09		-0.00155	0
-0.00155	9.53674e-09		-0.00155	0.5
-0.00155	0.005		-0.00155	0.5
-0.00155	9.53674e-09		-0.00155	0.25
-0.00155	0.005		-0.00155	0
-0.00155	9.53674e-09		-0.00155	0.25
-0.00155	9.53674e-09		-0.00155	0.25
-0.00155	9.53674e-09		-0.00155	0.25
-0.00155	9.53674e-09		-0.00155	0.25
-0.00155	0.005		-0.00155	0.25
-0.00155	0.005		-0.00155	0.25
-0.00155	0.005		-0.00155	0
-0.00155	9.53674e-09		-0.00155	0.25
-0.00155	0.005		-0.00155	0.25
-0.00155	9.53674e-09		-0.00155	0.25
-0.00155	9.53674e-09		-0.00155	0.25
-0.00155	9.53674e-09		-0.00155	0
-0.00155	9.53674e-09		-0.00155	0.25
-0.00155	9.53674e-09		-0.00155	0.25
-0.00155	0.005		-0.00155	0.25
-0.00155	9.53674e-09		-0.00155	0.25
-0.00155	0.005		-0.00155	0.25
-0.00155	0.005		-0.00155	0
-0.00155	9.53674e-09		-0.00155	0
-0.00155	9.53674e-09		-0.00155	0.25
-0.00155	0.005		-0.00155	0.25
-0.00155	0.005		-0.00155	0.5
-0.00155	9.53674e-09		-0.00155	0.25
-0.00155	9.53674e-09		-0.00155	0.25
-0.00155	9.53674e-09		-0.00155	0.25
-0.00155	0.005		-0.00155	0.25
-0.00155	9.53674e-09		-0.00155	0.25
-0.00155	9.53674e-09		-0.00155	0.25
-0.00155	9.53674e-09		-0.00155	0.25
-0.00155	0.005		-0.00155	0.25
-0.00155	9.53674e-09		-0.00155	0.25
-0.00155	9.53674e-09		-0.00155	0.25
-0.00155	0.005		-0.00155	0.25
-0.00155	9.53674e-09		-0.00155	0.25
-0.00155	-0.005		-0.00155	0
-0.00155	9.53674e-09		-0.00155	0
-0.00155	9.53674e-09		-0.00155	0.25
-0.00155	9.53674e-09		-0.00155	0.25
-0.00155	9.53674e-09		-0.00155	0.5
-0.00155	-0.005		-0.00155	0
-0.00155	9.53674e-09		-0.00155	0
-0.00154	0.005		-0.00154	0.25
-0.00154	0.005		-0.00154	0.25
-0.00154	9.53674e-09		-0.00154	0.25
-0.00154	-0.005		-0.00154	0.25
-0.00154	0.005		-0.00154	0
-0.00154	9.53674e-09		-0.00154	0.25
-0.00154	9.53674e-09		-0.00154	0
-0.00154	9.53674e-09		-0.00154	0
-0.00154	0.005		-0.00154	0.25
-0.00154	9.53674e-09		-0.00154	0.25
-0.00154	9.53674e-09		-0.00154	0.25
-0.00154	9.53674e-09		-0.00154	0
-0.00154	9.53674e-09		-0.00154	0
-0.00154	0.005		-0.00154	0.25
-0.00154	0.005		-0.00154	0.25
-0.00154	9.53674e-09		-0.00154	0
-0.00154	9.53674e-09		-0.00154	0.25
-0.00154	9.53674e-09		-0.00154	0.25
-0.00154	0.005		-0.00154	0.25
-0.00154	9.53674e-09		-0.00154	0.25
-0.00154	9.53674e-09		-0.00154	0.5
-0.00154	9.53674e-09		-0.00154	0.25
-0.00154	9.53674e-09		-0.00154	0
-0.00154	9.53674e-09		-0.00154	0.25
-0.00154	0.005		-0.00154	0
-0.00154	9.53674e-09		-0.00154	0
-0.00154	9.53674e-09		-0.00154	0.25
-0.00154	9.53674e-09		-0.00154	0.25
-0.00154	9.53674e-09		-0.00154	0.25
-0.00154	9.53674e-09		-0.00154	0
-0.00154	0.005		-0.00154	0
-0.00154	9.53674e-09		-0.00154	0.25
-0.00154	0.005		-0.00154	0
-0.00154	9.53674e-09		-0.00154	0.25
-0.00154	0.005		-0.00154	0.25
-0.00154	0.005		-0.00154	0.25
-0.00154	0.005		-0.00154	0.25
-0.00154	9.53674e-09		-0.00154	0.25
-0.00154	9.53674e-09		-0.00154	0.25
-0.00154	9.53674e-09		-0.00154	0.25
-0.00154	0.005		-0.00154	0.25
-0.00154	9.53674e-09		-0.00154	0
-0.00154	9.53674e-09		-0.00154	0
-0.00154	9.53674e-09		-0.00154	0.25
-0.00154	9.53674e-09		-0.00154	0.5
-0.00154	-0.005		-0.00154	0.25
-0.00154	9.53674e-09		-0.00154	0
-0.00154	9.53674e-09		-0.00154	0
-0.00154	0.005		-0.00154	0.25
-0.00154	9.53674e-09		-0.00154	0.25
-0.00154	0.005		-0.00154	0.5
-0.00154	0.005		-0.00154	0.25
-0.00154	9.53674e-09		-0.00154	0.25
-0.00154	9.53674e-09		-0.00154	0.25
-0.00154	9.53674e-09		-0.00154	0.25
-0.00154	9.53674e-09		-0.00154	0.25
-0.00154	0.005		-0.00154	0.25
-0.00154	9.53674e-09		-0.00154	0.25
-0.00154	9.53674e-09		-0.00154	0
-0.00154	9.53674e-09		-0.00154	0
-0.00154	0.005		-0.00154	0
-0.00154	9.53674e-09		-0.00154	0.25
-0.00153	9.53674e-09		-0.00153	0.25
-0.00153	9.53674e-09		-0.00153	0
-0.00153	9.53674e-09		-0.00153	0
-0.00153	0.005		-0.00153	0.25
-0.00153	9.53674e-09		-0.00153	0.25
-0.00153	0.005		-0.00153	0.25
-0.00153	9.53674e-09		-0.00153	0.25
-0.00153	9.53674e-09		-0.00153	0.25
-0.00153	9.53674e-09		-0.00153	0.25
-0.00153	0.005		-0.00153	0.25
-0.00153	0.005		-0.00153	0.25
-0.00153	0.005		-0.00153	0.25
-0.00153	0.005		-0.00153	0.25
-0.00153	9.53674e-09		-0.00153	0
-0.00153	9.53674e-09		-0.00153	0
-0.00153	9.53674e-09		-0.00153	0.25
-0.00153	9.53674e-09		-0.00153	0.25
-0.00153	0.005		-0.00153	0.25
-0.00153	0.005		-0.00153	0.25
-0.00153	9.53674e-09		-0.00153	0.25
-0.00153	0.005		-0.00153	0.25
-0.00153	9.53674e-09		-0.00153	0
-0.00153	0.005		-0.00153	0
-0.00153	9.53674e-09		-0.00153	0.5
-0.00153	9.53674e-09		-0.00153	0.25
-0.00153	9.53674e-09		-0.00153	0.25
-0.00153	0.005		-0.00153	0
-0.00153	9.53674e-09		-0.00153	0.25
-0.00153	9.53674e-09		-0.00153	0.25
-0.00153	9.53674e-09		-0.00153	0.25
-0.00153	9.53674e-09		-0.00153	0.25
-0.00153	9.53674e-09		-0.00153	0
-0.00153	9.53674e-09		-0.00153	0
-0.00153	9.53674e-09		-0.00153	0.25
-0.00153	9.53674e-09		-0.00153	0.25
-0.00153	9.53674e-09		-0.00153	0.25
-0.00153	9.53674e-09		-0.00153	0.25
-0.00153	9.53674e-09		-0.00153	0.25
-0.00153	9.53674e-09		-0.00153	0.25
-0.00153	9.53674e-09		-0.00153	0
-0.00153	0.005		-0.00153	0
-0.00153	9.53674e-09		-0.00153	0.25
-0.00153	9.53674e-09		-0.00153	0.25
-0.00153	0.005		-0.00153	0
-0.00153	9.53674e-09		-0.00153	0
-0.00153	9.53674e-09		-0.00153	0.25
-0.00153	9.53674e-09		-0.00153	0.25
-0.00153	9.53674e-09		-0.00153	0.25
-0.00153	9.53674e-09		-0.00153	0.25
-0.00153	0.005		-0.00153	0.25
-0.00153	-0.005		-0.00153	0
-0.00153	0.005		-0.00153	0.25
-0.00153	9.53674e-09		-0.00153	0.25
-0.00153	9.53674e-09		-0.00153	0.25
-0.00153	9.53674e-09		-0.00153	0
-0.00153	0.005		-0.00153	0
-0.00153	0.005		-0.00153	0.25
-0.00153	9.53674e-09		-0.00153	0.25
-0.00153	9.53674e-09		-0.00153	0.25
-0.00153	9.53674e-09		-0.00153	0.25
-0.00153	9.53674e-09		-0.00153	0.25
-0.00153	9.53674e-09		-0.00153	0
-0.00153	9.53674e-09		-0.00153	0.25
-0.00152	9.53674e-09		-0.00152	0.25
-0.00152	0.005		-0.00152	0.25
-0.00152	0.005		-0.00152	0.25
-0.00152	9.53674e-09		-0.00152	0.25
-0.00152	0.005		-0.00152	0
-0.00152	9.53674e-09		-0.00152	0.25
-0.00152	9.53674e-09		-0.00152	0.25
-0.00152	9.53674e-09		-0.00152	0.25
-0.00152	9.53674e-09		-0.00152	0.25
-0.00152	0.005		-0.00152	0.25
-0.00152	0.005		-0.00152	0.25
-0.00152	9.53674e-09		-0.00152	0.25
-0.00152	0.005		-0.00152	0.25
-0.00152	0.005		-0.00152	0.25
-0.00152	9.53674e-09		-0.00152	0.25
-0.00152	9.53674e-09		-0.00152	0.25
-0.00152	9.53674e-09		-0.00152	0
-0.00152	9.53674e-09		-0.00152	0.25
-0.00152	9.53674e-09		-0.00152	0.25
-0.00152	9.53674e-09		-0.00152	0.25
-0.00152	0.005		-0.00152	0
-0.00152	0.005		-0.00152	0
-0.00152	9.53674e-09		-0.00152	0
-0.00152	0.005		-0.00152	0.25
-0.00152	9.53674e-09		-0.00152	0.25
-0.00152	0.005		-0.00152	0
-0.00152	0.005		-0.00152	0.25
-0.00152	0.005		-0.00152	0
-0.00152	0.005		-0.00152	0.25
-0.00152	0.005		-0.00152	0.25
-0.00152	9.53674e-09		-0.00152	0.25
-0.00152	0.005		-0.00152	0.25
-0.00152	0.005		-0.00152	0
-0.00152	0.005		-0.00152	0.25
-0.00152	0.005		-0.00152	0.25
-0.00152	9.53674e-09		-0.00152	0.25
-0.00152	9.53674e-09		-0.00152	0
-0.00152	9.53674e-09		-0.00152	0.25
-0.00152	9.53674e-09		-0.00152	0
-0.00152	9.53674e-09		-0.00152	0.25
-0.00152	9.53674e-09		-0.00152	0
-0.00152	0.005		-0.00152	0.25
-0.00152	9.53674e-09		-0.00152	0.25
-0.00152	9.53674e-09		-0.00152	0
-0.00152	0.005		-0.00152	0.25
-0.00152	9.53674e-09		-0.00152	0
-0.00152	0.005		-0.00152	0
-0.00152	0.005		-0.00152	0.25
-0.00152	9.53674e-09		-0.00152	0.25
-0.00152	9.53674e-09		-0.00152	0.25
-0.00152	0.005		-0.00152	0.25
-0.00152	9.53674e-09		-0.00152	0
-0.00152	0.005		-0.00152	0.25
-0.00152	9.53674e-09		-0.00152	0.25
-0.00152	9.53674e-09		-0.00152	0.25
-0.00152	9.53674e-09		-0.00152	0.25
-0.00152	9.53674e-09		-0.00152	0
-0.00152	0.005		-0.00152	0.25
-0.00152	-0.005		-0.00152	0.25
-0.00152	0.005		-0.00152	0.25
-0.00152	9.53674e-09		-0.00152	0.25
-0.00152	0.005		-0.00152	0.25
-0.00151	9.53674e-09		-0.00151	0.25
-0.00151	9.53674e-09		-0.00151	0.25
-0.00151	9.53674e-09		-0.00151	0.25
-0.00151	9.53674e-09		-0.00151	0.25
-0.00151	9.53674e-09		-0.00151	0.25
-0.00151	9.53674e-09		-0.00151	0
-0.00151	0.005		-0.00151	0
-0.00151	9.53674e-09		-0.00151	0.25
-0.00151	0.005		-0.00151	0.25
-0.00151	9.53674e-09		-0.00151	0.5
-0.00151	9.53674e-09		-0.00151	0.25
-0.00151	0.005		-0.00151	0
-0.00151	0.005		-0.00151	0
-0.00151	9.53674e-09		-0.00151	0.25
-0.00151	9.53674e-09		-0.00151	0.25
-0.00151	9.53674e-09		-0.00151	0.25
-0.00151	9.53674e-09		-0.00151	0.25
-0.00151	9.53674e-09		-0.00151	0.25
-0.00151	9.53674e-09		-0.00151	0.25
-0.00151	9.53674e-09		-0.00151	0
-0.00151	0.005		-0.00151	0.25
-0.00151	9.53674e-09		-0.00151	0.25
-0.00151	0.005		-0.00151	0.25
-0.00151	9.53674e-09		-0.00151	0
-0.00151	0.005		-0.00151	0.25
-0.00151	0.005		-0.00151	0.25
-0.00151	9.53674e-09		-0.00151	0
-0.00151	9.53674e-09		-0.00151	0.25
-0.00151	0.005		-0.00151	0.25
-0.00151	9.53674e-09		-0.00151	0
-0.00151	9.53674e-09		-0.00151	0
-0.00151	9.53674e-09		-0.00151	0.25
-0.00151	9.53674e-09		-0.00151	0
-0.00151	9.53674e-09		-0.00151	0.25
-0.00151	9.53674e-09		-0.00151	0.5
-0.00151	9.53674e-09		-0.00151	0.25
-0.00151	9.53674e-09		-0.00151	0.25
-0.00151	0.005		-0.00151	0.25
-0.00151	9.53674e-09		-0.00151	0.25
-0.00151	0.005		-0.00151	0.25
-0.00151	9.53674e-09		-0.00151	0
-0.00151	0.005		-0.00151	0
-0.00151	9.53674e-09		-0.00151	0
-0.00151	0.005		-0.00151	0.25
-0.00151	9.53674e-09		-0.00151	0.25
-0.00151	9.53674e-09		-0.00151	0
-0.00151	0.005		-0.00151	0.25
-0.00151	9.53674e-09		-0.00151	0.25
-0.00151	9.53674e-09		-0.00151	0.25
-0.00151	9.53674e-09		-0.00151	0.25
-0.00151	9.53674e-09		-0.00151	0.25
-0.00151	9.53674e-09		-0.00151	0.25
-0.00151	9.53674e-09		-0.00151	0.25
-0.00151	-0.005		-0.00151	0.25
-0.00151	-0.005		-0.00151	0.25
-0.00151	0.005		-0.00151	0.25
-0.00151	9.53674e-09		-0.00151	0.25
-0.00151	9.53674e-09		-0.00151	0.25
-0.00151	9.53674e-09		-0.00151	0.25
-0.00151	9.53674e-09		-0.00151	0.25
-0.00151	0.005		-0.00151	0.25
-0.00151	9.53674e-09		-0.00151	0.25
-0.00151	-0.005		-0.00151	0.25
-0.0015	0.005		-0.0015	0.25
-0.0015	9.53674e-09		-0.0015	0
-0.0015	9.53674e-09		-0.0015	0.25
-0.0015	0.005		-0.0015	0.25
-0.0015	0.005		-0.0015	0.25
-0.0015	9.53674e-09		-0.0015	0.25
-0.0015	9.53674e-09		-0.0015	0.25
-0.0015	9.53674e-09		-0.0015	0
-0.0015	9.53674e-09		-0.0015	0.25
-0.0015	9.53674e-09		-0.0015	0.25
-0.0015	9.53674e-09		-0.0015	0.25
-0.0015	9.53674e-09		-0.0015	0
-0.0015	9.53674e-09		-0.0015	0
-0.0015	9.53674e-09		-0.0015	0.25
-0.0015	9.53674e-09		-0.0015	0.25
-0.0015	9.53674e-09		-0.0015	0.25
-0.0015	9.53674e-09		-0.0015	0.25
-0.0015	9.53674e-09		-0.0015	0.5
-0.0015	9.53674e-09		-0.0015	0.25
-0.0015	9.53674e-09		-0.0015	0.25
-0.0015	9.53674e-09		-0.0015	0.25
-0.0015	0.005		-0.0015	0.25
-0.0015	9.53674e-09		-0.0015	0.25
-0.0015	9.53674e-09		-0.0015	0
-0.0015	9.53674e-09		-0.0015	0.25
-0.0015	9.53674e-09		-0.0015	0.25
-0.0015	9.53674e-09		-0.0015	0.25
-0.0015	9.53674e-09		-0.0015	0
-0.0015	9.53674e-09		-0.0015	0.25
-0.0015	9.53674e-09		-0.0015	0.25
-0.0015	9.53674e-09		-0.0015	0.25
-0.0015	9.53674e-09		-0.0015	0
-0.0015	9.53674e-09		-0.0015	0.25
-0.0015	9.53674e-09		-0.0015	0.25
-0.0015	0.005		-0.0015	0.25
-0.0015	0.005		-0.0015	0.25
-0.0015	9.53674e-09		-0.0015	0
-0.0015	-0.005		-0.0015	0.25
-0.0015	9.53674e-09		-0.0015	0.25
-0.0015	0.005		-0.0015	0.25
-0.0015	9.53674e-09		-0.0015	0.25
-0.0015	9.53674e-09		-0.0015	0.25
-0.0015	9.53674e-09		-0.0015	0.25
-0.0015	9.53674e-09		-0.0015	0.25
-0.0015	9.53674e-09		-0.0015	0.25
-0.0015	0.005		-0.0015	0.25
-0.0015	9.53674e-09		-0.0015	0.25
-0.0015	9.53674e-09		-0.0015	0.25
-0.0015	0.005		-0.0015	0.25
-0.0015	9.53674e-09		-0.0015	0.25
-0.0015	0.005		-0.0015	0.25
-0.0015	9.53674e-09		-0.0015	0.25
-0.0015	9.53674e-09		-0.0015	0.25
-0.0015	9.53674e-09		-0.0015	0.25
-0.0015	9.53674e-09		-0.0015	0.25
-0.0015	9.53674e-09		-0.0015	0.25
-0.0015	0.005		-0.0015	0.25
-0.0015	9.53674e-09		-0.0015	0.25
-0.0015	9.53674e-09		-0.0015	0.25
-0.0015	9.53674e-09		-0.0015	0.25
-0.0015	0.005		-0.0015	0.25
-0.0015	0.005		-0.0015	0
-0.00149	0.005		-0.00149	0.25
-0.00149	9.53674e-09		-0.00149	0.5
-0.00149	9.53674e-09		-0.00149	0.25
-0.00149	9.53674e-09		-0.00149	0.25
-0.00149	9.53674e-09		-0.00149	0.25
-0.00149	9.53674e-09		-0.00149	0.25
-0.00149	0.005		-0.00149	0
-0.00149	9.53674e-09		-0.00149	0.25
-0.00149	9.53674e-09		-0.00149	0
-0.00149	9.53674e-09		-0.00149	0.25
-0.00149	9.53674e-09		-0.00149	0
-0.00149	0.005		-0.00149	0.25
-0.00149	9.53674e-09		-0.00149	0.25
-0.00149	0.005		-0.00149	0.25
-0.00149	9.53674e-09		-0.00149	0.25
-0.00149	9.53674e-09		-0.00149	0.25
-0.00149	9.53674e-09		-0.00149	0
-0.00149	0.005		-0.00149	0.25
-0.00149	9.53674e-09		-0.00149	0.25
-0.00149	9.53674e-09		-0.00149	0.25
-0.00149	9.53674e-09		-0.00149	0.25
-0.00149	9.53674e-09		-0.00149	0.25
-0.00149	9.53674e-09		-0.00149	0
-0.00149	9.53674e-09		-0.00149	0.25
-0.00149	9.53674e-09		-0.00149	0.25
-0.00149	9.53674e-09		-0.00149	0.25
-0.00149	9.53674e-09		-0.00149	0.25
-0.00149	9.53674e-09		-0.00149	0.25
-0.00149	9.53674e-09		-0.00149	0.25
-0.00149	9.53674e-09		-0.00149	0.25
-0.00149	-0.005		-0.00149	0.25
-0.00149	9.53674e-09		-0.00149	0.25
-0.00149	0.005		-0.00149	0.25
-0.00149	9.53674e-09		-0.00149	0.25
-0.00149	9.53674e-09		-0.00149	0
-0.00149	9.53674e-09		-0.00149	0.25
-0.00149	9.53674e-09		-0.00149	0.25
-0.00149	9.53674e-09		-0.00149	0
-0.00149	9.53674e-09		-0.00149	0.25
-0.00149	9.53674e-09		-0.00149	0.25
-0.00149	9.53674e-09		-0.00149	0.25
-0.00149	9.53674e-09		-0.00149	0.25
-0.00149	9.53674e-09		-0.00149	0.25
-0.00149	9.53674e-09		-0.00149	0.25
-0.00149	9.53674e-09		-0.00149	0
-0.00149	9.53674e-09		-0.00149	0
-0.00149	0.005		-0.00149	0.25
-0.00149	9.53674e-09		-0.00149	0.25
-0.00149	-0.005		-0.00149	0.25
-0.00149	9.53674e-09		-0.00149	0.25
-0.00149	9.53674e-09		-0.00149	0.25
-0.00149	9.53674e-09		-0.00149	0.25
-0.00149	9.53674e-09		-0.00149	0.25
-0.00149	9.53674e-09		-0.00149	0.25
-0.00149	9.53674e-09		-0.00149	0.25
-0.00149	9.53674e-09		-0.00149	0.25
-0.00149	9.53674e-09		-0.00149	0.25
-0.00149	9.53674e-09		-0.00149	0.25
-0.00149	9.53674e-09		-0.00149	0.25
-0.00149	9.53674e-09		-0.00149	0.25
-0.00149	9.53674e-09		-0.00149	0.25
-0.00149	9.53674e-09		-0.00149	0.25
-0.00149	0.005		-0.00149	0.25
-0.00148	9.53674e-09		-0.00148	0.25
-0.00148	0.005		-0.00148	0
-0.00148	9.53674e-09		-0.00148	0.25
-0.00148	0.005		-0.00148	0.25
-0.00148	9.53674e-09		-0.00148	0.25
-0.00148	0.005		-0.00148	0.25
-0.00148	0.005		-0.00148	0.25
-0.00148	9.53674e-09		-0.00148	0.25
-0.00148	0.005		-0.00148	0.25
-0.00148	0.005		-0.00148	0.25
-0.00148	0.005		-0.00148	0.25
-0.00148	9.53674e-09		-0.00148	0
-0.00148	0.005		-0.00148	0.25
-0.00148	0.005		-0.00148	0
-0.00148	9.53674e-09		-0.00148	0.25
-0.00148	9.53674e-09		-0.00148	0.25
-0.00148	0.005		-0.00148	0
-0.00148	0.005		-0.00148	0.25
-0.00148	0.005		-0.00148	0
-0.00148	9.53674e-09		-0.00148	0.25
-0.00148	9.53674e-09		-0.00148	0.25
-0.00148	9.53674e-09		-0.00148	0.25
-0.00148	0.005		-0.00148	0.25
-0.00148	0.005		-0.00148	0.25
-0.00148	0.005		-0.00148	0
-0.00148	0.005		-0.00148	0.25
-0.00148	0.005		-0.00148	0.25
-0.00148	0.005		-0.00148	0
-0.00148	9.53674e-09		-0.00148	0.25
-0.00148	9.53674e-09		-0.00148	0
-0.00148	9.53674e-09		-0.00148	0.25
-0.00148	0.005		-0.00148	0.25
-0.00148	9.53674e-09		-0.00148	0.25
-0.00148	9.53674e-09		-0.00148	0
-0.00148	9.53674e-09		-0.00148	0.25
-0.00148	9.53674e-09		-0.00148	0.25
-0.00148	0.005		-0.00148	0.25
-0.00148	9.53674e-09		-0.00148	0.25
-0.00148	9.53674e-09		-0.00148	0.25
-0.00148	9.53674e-09		-0.00148	0.25
-0.00148	9.53674e-09		-0.00148	0.25
-0.00148	9.53674e-09		-0.00148	0.25
-0.00148	9.53674e-09		-0.00148	0.25
-0.00148	9.53674e-09		-0.00148	0.25
-0.00148	0.005		-0.00148	0.25
-0.00148	9.53674e-09		-0.00148	0.25
-0.00148	-0.005		-0.00148	0
-0.00148	9.53674e-09		-0.00148	0.25
-0.00148	9.53674e-09		-0.00148	0
-0.00148	9.53674e-09		-0.00148	0
-0.00148	9.53674e-09		-0.00148	0.25
-0.00148	9.53674e-09		-0.00148	0.25
-0.00148	0.005		-0.00148	0
-0.00148	9.53674e-09		-0.00148	0.25
-0.00148	0.005		-0.00148	0.25
-0.00148	9.53674e-09		-0.00148	0.25
-0.00148	9.53674e-09		-0.00148	0.25
-0.00148	9.53674e-09		-0.00148	0
-0.00148	9.53674e-09		-0.00148	0
-0.00148	9.53674e-09		-0.00148	0.25
-0.00148	9.53674e-09		-0.00148	0.25
-0.00148	0.005		-0.00148	0.25
-0.00147	9.53674e-09		-0.00147	0.25
-0.00147	9.53674e-09		-0.00147	0.25
-0.00147	-0.005		-0.00147	0
-0.00147	0.005		-0.00147	0.25
-0.00147	0.005		-0.00147	0.25
-0.00147	9.53674e-09		-0.00147	0.25
-0.00147	9.53674e-09		-0.00147	0.25
-0.00147	0.005		-0.00147	0.25
-0.00147	9.53674e-09		-0.00147	0.25
-0.00147	9.53674e-09		-0.00147	0.25
-0.00147	0.005		-0.00147	0.25
-0.00147	9.53674e-09		-0.00147	0.25
-0.00147	9.53674e-09		-0.00147	0
-0.00147	0.005		-0.00147	0
-0.00147	9.53674e-09		-0.00147	0.25
-0.00147	9.53674e-09		-0.00147	0.25
-0.00147	9.53674e-09		-0.00147	0.25
-0.00147	0.005		-0.00147	0.25
-0.00147	0.005		-0.00147	0.25
-0.00147	9.53674e-09		-0.00147	0.25
-0.00147	0.005		-0.00147	0.25
-0.00147	9.53674e-09		-0.00147	0
-0.00147	9.53674e-09		-0.00147	0.25
-0.00147	9.53674e-09		-0.00147	0.25
-0.00147	0.005		-0.00147	0.25
-0.00147	0.005		-0.00147	0.25
-0.00147	9.53674e-09		-0.00147	0.25
-0.00147	9.53674e-09		-0.00147	0.25
-0.00147	9.53674e-09		-0.00147	0.25
-0.00147	9.53674e-09		-0.00147	0.25
-0.00147	0.005		-0.00147	0.25
-0.00147	9.53674e-09		-0.00147	0
-0.00147	9.53674e-09		-0.00147	0
-0.00147	9.53674e-09		-0.00147	0.25
-0.00147	9.53674e-09		-0.00147	0
-0.00147	0.005		-0.00147	0.25
-0.00147	9.53674e-09		-0.00147	0.25
-0.00147	9.53674e-09		-0.00147	0
-0.00147	9.53674e-09		-0.00147	0
-0.00147	9.53674e-09		-0.00147	0.25
-0.00147	0.005		-0.00147	0.25
-0.00147	9.53674e-09		-0.00147	0.25
-0.00147	9.53674e-09		-0.00147	0.25
-0.00147	0.005		-0.00147	0.25
-0.00147	9.53674e-09		-0.00147	0.25
-0.00147	0.005		-0.00147	0.25
-0.00147	0.005		-0.00147	0.25
-0.00147	0.005		-0.00147	0.25
-0.00147	9.53674e-09		-0.00147	0
-0.00147	0.005		-0.00147	0
-0.00147	9.53674e-09		-0.00147	0.25
-0.00147	9.53674e-09		-0.00147	0.25
-0.00147	9.53674e-09		-0.00147	0.25
-0.00147	9.53674e-09		-0.00147	0.25
-0.00147	-0.005		-0.00147	0.25
-0.00147	9.53674e-09		-0.00147	0.25
-0.00147	0.005		-0.00147	0
-0.00147	0.005		-0.00147	0.25
-0.00147	0.005		-0.00147	0.25
-0.00147	0.005		-0.00147	0
-0.00147	0.005		-0.00147	0.25
-0.00147	9.53674e-09		-0.00147	0
-0.00147	0.005		-0.00147	0
-0.00146	0.005		-0.00146	0.25
-0.00146	9.53674e-09		-0.00146	0.25
-0.00146	0.005		-0.00146	0.25
-0.00146	9.53674e-09		-0.00146	0
-0.00146	0.005		-0.00146	0.25
-0.00146	9.53674e-09		-0.00146	0.25
-0.00146	0.005		-0.00146	0
-0.00146	9.53674e-09		-0.00146	0.25
-0.00146	0.005		-0.00146	0.25
-0.00146	9.53674e-09		-0.00146	0
-0.00146	9.53674e-09		-0.00146	0.25
-0.00146	9.53674e-09		-0.00146	0.25
-0.00146	9.53674e-09		-0.00146	0.25
-0.00146	9.53674e-09		-0.00146	0.25
-0.00146	9.53674e-09		-0.00146	0
-0.00146	9.53674e-09		-0.00146	0.25
-0.00146	0.005		-0.00146	0.25
-0.00146	9.53674e-09		-0.00146	0.25
-0.00146	0.005		-0.00146	0.25
-0.00146	9.53674e-09		-0.00146	0.25
-0.00146	0.005		-0.00146	0.25
-0.00146	9.53674e-09		-0.00146	0.25
-0.00146	9.53674e-09		-0.00146	0.25
-0.00146	9.53674e-09		-0.00146	0.25
-0.00146	9.53674e-09		-0.00146	0
-0.00146	9.53674e-09		-0.00146	0.25
-0.00146	9.53674e-09		-0.00146	0
-0.00146	9.53674e-09		-0.00146	0
-0.00146	9.53674e-09		-0.00146	0
-0.00146	9.53674e-09		-0.00146	0.25
-0.00146	9.53674e-09		-0.00146	0.25
-0.00146	9.53674e-09		-0.00146	0.25
-0.00146	9.53674e-09		-0.00146	0
-0.00146	9.53674e-09		-0.00146	0.25
-0.00146	9.53674e-09		-0.00146	0
-0.00146	9.53674e-09		-0.00146	0.25
-0.00146	9.53674e-09		-0.00146	0.25
-0.00146	9.53674e-09		-0.00146	0.25
-0.00146	9.53674e-09		-0.00146	0
-0.00146	9.53674e-09		-0.00146	0.25
-0.00146	9.53674e-09		-0.00146	0.25
-0.00146	9.53674e-09		-0.00146	0.25
-0.00146	9.53674e-09		-0.00146	0.25
-0.00146	-0.005		-0.00146	0.25
-0.00146	9.53674e-09		-0.00146	0
-0.00146	9.53674e-09		-0.00146	0.25
-0.00146	9.53674e-09		-0.00146	0.25
-0.00146	0.005		-0.00146	0.25
-0.00146	9.53674e-09		-0.00146	0.25
-0.00146	0.005		-0.00146	0.25
-0.00146	9.53674e-09		-0.00146	0.25
-0.00146	9.53674e-09		-0.00146	0.25
-0.00146	9.53674e-09		-0.00146	0
-0.00146	0.005		-0.00146	0.25
-0.00146	9.53674e-09		-0.00146	0.25
-0.00146	0.005		-0.00146	0.25
-0.00146	9.53674e-09		-0.00146	0.25
-0.00146	9.53674e-09		-0.00146	0
-0.00146	0.005		-0.00146	0
-0.00146	0.005		-0.00146	0.25
-0.00146	9.53674e-09		-0.00146	0.25
-0.00146	0.005		-0.00146	0.25
-0.00145	9.53674e-09		-0.00145	0.25
-0.00145	9.53674e-09		-0.00145	0
-0.00145	0.005		-0.00145	0.25
-0.00145	9.53674e-09		-0.00145	0.25
-0.00145	9.53674e-09		-0.00145	0.25
-0.00145	9.53674e-09		-0.00145	0.25
-0.00145	0.005		-0.00145	0.25
-0.00145	0.005		-0.00145	0.25
-0.00145	9.53674e-09		-0.00145	0.25
-0.00145	0.005		-0.00145	0.25
-0.00145	9.53674e-09		-0.00145	0.25
-0.00145	9.53674e-09		-0.00145	0
-0.00145	9.53674e-09		-0.00145	0.25
-0.00145	0.005		-0.00145	0.25
-0.00145	9.53674e-09		-0.00145	0.25
-0.00145	0.005		-0.00145	0.25
-0.00145	9.53674e-09		-0.00145	0.25
-0.00145	0.005		-0.00145	0.25
-0.00145	9.53674e-09		-0.00145	0.5
-0.00145	9.53674e-09		-0.00145	0.25
-0.00145	9.53674e-09		-0.00145	0.25
-0.00145	9.53674e-09		-0.00145	0.5
-0.00145	0.005		-0.00145	0
-0.00145	0.005		-0.00145	0.25
-0.00145	0.005		-0.00145	0.25
-0.00145	9.53674e-09		-0.00145	0.5
-0.00145	9.53674e-09		-0.00145	0.25
-0.00145	9.53674e-09		-0.00145	0.25
-0.00145	9.53674e-09		-0.00145	0.25
-0.00145	9.53674e-09		-0.00145	0.25
-0.00145	9.53674e-09		-0.00145	0
-0.00145	9.53674e-09		-0.00145	0
-0.00145	9.53674e-09		-0.00145	0
-0.00145	0.005		-0.00145	0.25
-0.00145	9.53674e-09		-0.00145	0.25
-0.00145	9.53674e-09		-0.00145	0
-0.00145	0.005		-0.00145	0
-0.00145	9.53674e-09		-0.00145	0.25
-0.00145	9.53674e-09		-0.00145	0.5
-0.00145	9.53674e-09		-0.00145	0.5
-0.00145	9.53674e-09		-0.00145	0.25
-0.00145	9.53674e-09		-0.00145	0.25
-0.00145	9.53674e-09		-0.00145	0.25
-0.00145	9.53674e-09		-0.00145	0.25
-0.00145	9.53674e-09		-0.00145	0.25
-0.00145	9.53674e-09		-0.00145	0
-0.00145	9.53674e-09		-0.00145	0.25
-0.00145	9.53674e-09		-0.00145	0.25
-0.00145	9.53674e-09		-0.00145	0.25
-0.00145	0.005		-0.00145	0.25
-0.00145	9.53674e-09		-0.00145	0.25
-0.00145	0.005		-0.00145	0.25
-0.00145	0.005		-0.00145	0.25
-0.00145	0.005		-0.00145	0.25
-0.00145	9.53674e-09		-0.00145	0
-0.00145	9.53674e-09		-0.00145	0
-0.00145	0.005		-0.00145	0.25
-0.00145	9.53674e-09		-0.00145	0.25
-0.00145	0.005		-0.00145	0
-0.00145	9.53674e-09		-0.00145	0.25
-0.00145	9.53674e-09		-0.00145	0.25
-0.00145	0.005		-0.00145	0.25
-0.00145	9.53674e-09		-0.00145	0
-0.00144	9.53674e-09		-0.00144	0.25
-0.00144	0.005		-0.00144	0
-0.00144	9.53674e-09		-0.00144	0.25
-0.00144	9.53674e-09		-0.00144	0.25
-0.00144	9.53674e-09		-0.00144	0.25
-0.00144	9.53674e-09		-0.00144	0.25
-0.00144	0.005		-0.00144	0.25
-0.00144	0.005		-0.00144	0
-0.00144	9.53674e-09		-0.00144	0.25
-0.00144	9.53674e-09		-0.00144	0.25
-0.00144	0.005		-0.00144	0.25
-0.00144	9.53674e-09		-0.00144	0.25
-0.00144	9.53674e-09		-0.00144	0.25
-0.00144	0.005		-0.00144	0
-0.00144	0.005		-0.00144	0.25
-0.00144	9.53674e-09		-0.00144	0.25
-0.00144	9.53674e-09		-0.00144	0.25
-0.00144	0.005		-0.00144	0.25
-0.00144	0.005		-0.00144	0.25
-0.00144	0.005		-0.00144	0
-0.00144	9.53674e-09		-0.00144	0
-0.00144	9.53674e-09		-0.00144	0.25
-0.00144	9.53674e-09		-0.00144	0.25
-0.00144	9.53674e-09		-0.00144	0.25
-0.00144	9.53674e-09		-0.00144	0
-0.00144	9.53674e-09		-0.00144	0
-0.00144	0.005		-0.00144	0.25
-0.00144	0.005		-0.00144	0.25
-0.00144	9.53674e-09		-0.00144	0.25
-0.00144	9.53674e-09		-0.00144	0.25
-0.00144	9.53674e-09		-0.00144	0
-0.00144	9.53674e-09		-0.00144	0.25
-0.00144	0.005		-0.00144	0.25
-0.00144	9.53674e-09		-0.00144	0.5
-0.00144	9.53674e-09		-0.00144	0.25
-0.00144	9.53674e-09		-0.00144	0.25
-0.00144	9.53674e-09		-0.00144	0.25
-0.00144	0.005		-0.00144	0.25
-0.00144	0.005		-0.00144	0.25
-0.00144	9.53674e-09		-0.00144	0.25
-0.00144	9.53674e-09		-0.00144	0.25
-0.00144	9.53674e-09		-0.00144	0.25
-0.00144	9.53674e-09		-0.00144	0
-0.00144	9.53674e-09		-0.00144	0.25
-0.00144	9.53674e-09		-0.00144	0.25
-0.00144	9.53674e-09		-0.00144	0.25
-0.00144	9.53674e-09		-0.00144	0.25
-0.00144	9.53674e-09		-0.00144	0.25
-0.00144	-0.005		-0.00144	0
-0.00144	9.53674e-09		-0.00144	0
-0.00144	9.53674e-09		-0.00144	0.25
-0.00144	9.53674e-09		-0.00144	0.25
-0.00144	9.53674e-09		-0.00144	0.25
-0.00144	9.53674e-09		-0.00144	0.25
-0.00144	9.53674e-09		-0.00144	0.25
-0.00144	9.53674e-09		-0.00144	0.25
-0.00144	9.53674e-09		-0.00144	0.25
-0.00144	9.53674e-09		-0.00144	0.25
-0.00144	9.53674e-09		-0.00144	0.25
-0.00144	9.53674e-09		-0.00144	0
-0.00144	9.53674e-09		-0.00144	0
-0.00144	9.53674e-09		-0.00144	0.25
-0.00143	9.53674e-09		-0.00143	0.25
-0.00143	9.53674e-09		-0.00143	0.25
-0.00143	9.53674e-09		-0.00143	0.25
-0.00143	0.005		-0.00143	0
-0.00143	-0.005		-0.00143	0.25
-0.00143	9.53674e-09		-0.00143	0.25
-0.00143	9.53674e-09		-0.00143	0.25
-0.00143	-0.005		-0.00143	0.25
-0.00143	9.53674e-09		-0.00143	0.25
-0.00143	-0.005		-0.00143	0
-0.00143	9.53674e-09		-0.00143	0
-0.00143	9.53674e-09		-0.00143	0.25
-0.00143	9.53674e-09		-0.00143	0.25
-0.00143	0.005		-0.00143	0.25
-0.00143	9.53674e-09		-0.00143	0.25
-0.00143	0.005		-0.00143	0.25
-0.00143	0.005		-0.00143	0
-0.00143	9.53674e-09		-0.00143	0.25
-0.00143	0.005		-0.00143	0.25
-0.00143	0.005		-0.00143	0.25
-0.00143	9.53674e-09		-0.00143	0
-0.00143	9.53674e-09		-0.00143	0.25
-0.00143	9.53674e-09		-0.00143	0.25
-0.00143	0.005		-0.00143	0.25
-0.00143	0.005		-0.00143	0.5
-0.00143	0.005		-0.00143	0.25
-0.00143	9.53674e-09		-0.00143	0
-0.00143	9.53674e-09		-0.00143	0.25
-0.00143	9.53674e-09		-0.00143	0.25
-0.00143	9.53674e-09		-0.00143	0
-0.00143	9.53674e-09		-0.00143	0.25
-0.00143	0.005		-0.00143	0.25
-0.00143	9.53674e-09		-0.00143	0.25
-0.00143	0.005		-0.00143	0
-0.00143	0.005		-0.00143	0
-0.00143	9.53674e-09		-0.00143	0.25
-0.00143	0.005		-0.00143	0.25
-0.00143	9.53674e-09		-0.00143	0.25
-0.00143	9.53674e-09		-0.00143	0.25
-0.00143	0.005		-0.00143	0.25
-0.00143	9.53674e-09		-0.00143	0.25
-0.00143	0.005		-0.00143	0
-0.00143	9.53674e-09		-0.00143	0.25
-0.00143	0.005		-0.00143	0.25
-0.00143	9.53674e-09		-0.00143	0.25
-0.00143	0.005		-0.00143	0
-0.00143	0.005		-0.00143	0.25
-0.00143	9.53674e-09		-0.00143	0
-0.00143	9.53674e-09		-0.00143	0
-0.00143	9.53674e-09		-0.00143	0.25
-0.00143	0.005		-0.00143	0
-0.00143	9.53674e-09		-0.00143	0
-0.00143	9.53674e-09		-0.00143	0.25
-0.00143	9.53674e-09		-0.00143	0
-0.00143	9.53674e-09		-0.00143	0.25
-0.00143	9.53674e-09		-0.00143	0
-0.00143	9.53674e-09		-0.00143	0.25
-0.00143	0.005		-0.00143	0
-0.00143	9.53674e-09		-0.00143	0
-0.00143	0.005		-0.00143	0.25
-0.00143	9.53674e-09		-0.00143	0.25
-0.00143	9.53674e-09		-0.00143	0.25
-0.00143	9.53674e-09		-0.00143	0.25
-0.00142	9.53674e-09		-0.00142	0.25
-0.00142	0.005		-0.00142	0.25
-0.00142	9.53674e-09		-0.00142	0
-0.00142	9.53674e-09		-0.00142	0.5
-0.00142	9.53674e-09		-0.00142	0.25
-0.00142	0.005		-0.00142	0
-0.00142	9.53674e-09		-0.00142	0.25
-0.00142	0.005		-0.00142	0.25
-0.00142	9.53674e-09		-0.00142	0.25
-0.00142	9.53674e-09		-0.00142	0.25
-0.00142	9.53674e-09		-0.00142	0.25
-0.00142	0.005		-0.00142	0
-0.00142	9.53674e-09		-0.00142	0.25
-0.00142	9.53674e-09		-0.00142	0.25
-0.00142	9.53674e-09		-0.00142	0.25
-0.00142	9.53674e-09		-0.00142	0.25
-0.00142	9.53674e-09		-0.00142	0.25
-0.00142	9.53674e-09		-0.00142	0
-0.00142	9.53674e-09		-0.00142	0
-0.00142	9.53674e-09		-0.00142	0.25
-0.00142	9.53674e-09		-0.00142	0.25
-0.00142	0.005		-0.00142	0.25
-0.00142	9.53674e-09		-0.00142	0
-0.00142	9.53674e-09		-0.00142	0.25
-0.00142	9.53674e-09		-0.00142	0
-0.00142	0.005		-0.00142	0.25
-0.00142	0.005		-0.00142	0.25
-0.00142	9.53674e-09		-0.00142	0.25
-0.00142	9.53674e-09		-0.00142	0.25
-0.00142	9.53674e-09		-0.00142	0.25
-0.00142	0.005		-0.00142	0.25
-0.00142	9.53674e-09		-0.00142	0.5
-0.00142	9.53674e-09		-0.00142	0.25
-0.00142	9.53674e-09		-0.00142	0
-0.00142	0.005		-0.00142	0.25
-0.00142	0.005		-0.00142	0.25
-0.00142	9.53674e-09		-0.00142	0
-0.00142	0.005		-0.00142	0.25
-0.00142	9.53674e-09		-0.00142	0.25
-0.00142	0.005		-0.00142	0
-0.00142	9.53674e-09		-0.00142	0.25
-0.00142	9.53674e-09		-0.00142	0.25
-0.00142	9.53674e-09		-0.00142	0.25
-0.00142	0.005		-0.00142	0.25
-0.00142	9.53674e-09		-0.00142	0.25
-0.00142	9.53674e-09		-0.00142	0.25
-0.00142	0.005		-0.00142	0.25
-0.00142	9.53674e-09		-0.00142	0.25
-0.00142	9.53674e-09		-0.00142	0.25
-0.00142	0.005		-0.00142	0.25
-0.00142	0.005		-0.00142	0
-0.00142	0.005		-0.00142	0.25
-0.00142	9.53674e-09		-0.00142	0.25
-0.00142	9.53674e-09		-0.00142	0.25
-0.00142	9.53674e-09		-0.00142	0
-0.00142	0.005		-0.00142	0.25
-0.00142	0.005		-0.00142	0.25
-0.00142	0.005		-0.00142	0.25
-0.00142	0.005		-0.00142	0.25
-0.00142	0.005		-0.00142	0.25
-0.00142	9.53674e-09		-0.00142	0.25
-0.00142	0.005		-0.00142	0.25
-0.00141	0.005		-0.00141	0.25
-0.00141	0.005		-0.00141	0.25
-0.00141	9.53674e-09		-0.00141	0.25
-0.00141	9.53674e-09		-0.00141	0.25
-0.00141	0.005		-0.00141	0.25
-0.00141	9.53674e-09		-0.00141	0
-0.00141	9.53674e-09		-0.00141	0.25
-0.00141	9.53674e-09		-0.00141	0.25
-0.00141	0.005		-0.00141	0
-0.00141	0.005		-0.00141	0
-0.00141	0.005		-0.00141	0.25
-0.00141	9.53674e-09		-0.00141	0.25
-0.00141	0.005		-0.00141	0
-0.00141	9.53674e-09		-0.00141	0
-0.00141	0.005		-0.00141	0.25
-0.00141	9.53674e-09		-0.00141	0.25
-0.00141	0.005		-0.00141	0.25
-0.00141	9.53674e-09		-0.00141	0.25
-0.00141	0.005		-0.00141	0.25
-0.00141	9.53674e-09		-0.00141	0
-0.00141	0.005		-0.00141	0.25
-0.00141	0.005		-0.00141	0.25
-0.00141	9.53674e-09		-0.00141	0.25
-0.00141	9.53674e-09		-0.00141	0.25
-0.00141	0.005		-0.00141	0
-0.00141	9.53674e-09		-0.00141	0
-0.00141	9.53674e-09		-0.00141	0.25
-0.00141	9.53674e-09		-0.00141	0.25
-0.00141	0.005		-0.00141	0.25
-0.00141	9.53674e-09		-0.00141	0.25
-0.00141	9.53674e-09		-0.00141	0
-0.00141	9.53674e-09		-0.00141	0
-0.00141	9.53674e-09		-0.00141	0.25
-0.00141	9.53674e-09		-0.00141	0.25
-0.00141	9.53674e-09		-0.00141	0.25
-0.00141	9.53674e-09		-0.00141	0.25
-0.00141	-0.005		-0.00141	0.25
-0.00141	9.53674e-09		-0.00141	0.25
-0.00141	-0.005		-0.00141	0.25
-0.00141	9.53674e-09		-0.00141	0.25
-0.00141	9.53674e-09		-0.00141	0.25
-0.00141	9.53674e-09		-0.00141	0
-0.00141	9.53674e-09		-0.00141	0.25
-0.00141	0.005		-0.00141	0
-0.00141	9.53674e-09		-0.00141	0.25
-0.00141	9.53674e-09		-0.00141	0
-0.00141	9.53674e-09		-0.00141	0.5
-0.00141	0.005		-0.00141	0.25
-0.00141	9.53674e-09		-0.00141	0.25
-0.00141	9.53674e-09		-0.00141	0
-0.00141	9.53674e-09		-0.00141	0.25
-0.00141	0.005		-0.00141	0.25
-0.00141	0.005		-0.00141	0.25
-0.00141	9.53674e-09		-0.00141	0.25
-0.00141	9.53674e-09		-0.00141	0.25
-0.00141	9.53674e-09		-0.00141	0.25
-0.00141	0.005		-0.00141	0.25
-0.00141	0.005		-0.00141	0.25
-0.00141	0.005		-0.00141	0.25
-0.00141	9.53674e-09		-0.00141	0.25
-0.00141	0.005		-0.00141	0
-0.00141	9.53674e-09		-0.00141	0
-0.00141	9.53674e-09		-0.00141	0.25
-0.0014	9.53674e-09		-0.0014	0.5
-0.0014	9.53674e-09		-0.0014	0.5
-0.0014	0.005		-0.0014	0.25
-0.0014	9.53674e-09		-0.0014	0.25
-0.0014	0.005		-0.0014	0
-0.0014	0.005		-0.0014	0.25
-0.0014	0.005		-0.0014	0.25
-0.0014	0.005		-0.0014	0.25
-0.0014	0.005		-0.0014	0.25
-0.0014	0.005		-0.0014	0
-0.0014	9.53674e-09		-0.0014	0.25
-0.0014	9.53674e-09		-0.0014	0.25
-0.0014	0.005		-0.0014	0.25
-0.0014	9.53674e-09		-0.0014	0.25
-0.0014	0.005		-0.0014	0.25
-0.0014	0.005		-0.0014	0.25
-0.0014	9.53674e-09		-0.0014	0.25
-0.0014	9.53674e-09		-0.0014	0.25
-0.0014	0.005		-0.0014	0.25
-0.0014	0.005		-0.0014	0.25
-0.0014	9.53674e-09		-0.0014	0.25
-0.0014	9.53674e-09		-0.0014	0.25
-0.0014	9.53674e-09		-0.0014	0
-0.0014	9.53674e-09		-0.0014	0.25
-0.0014	0.005		-0.0014	0
-0.0014	0.005		-0.0014	0.25
-0.0014	9.53674e-09		-0.0014	0.25
-0.0014	0.005		-0.0014	0.25
-0.0014	9.53674e-09		-0.0014	0
-0.0014	0.005		-0.0014	0.25
-0.0014	9.53674e-09		-0.0014	0.25
-0.0014	9.53674e-09		-0.0014	0.25
-0.0014	0.005		-0.0014	0.25
-0.0014	9.53674e-09		-0.0014	0.25
-0.0014	9.53674e-09		-0.0014	0
-0.0014	9.53674e-09		-0.0014	0.25
-0.0014	0.005		-0.0014	0
-0.0014	9.53674e-09		-0.0014	0.25
-0.0014	9.53674e-09		-0.0014	0
-0.0014	9.53674e-09		-0.0014	0.25
-0.0014	9.53674e-09		-0.0014	0.25
-0.0014	9.53674e-09		-0.0014	0.25
-0.0014	9.53674e-09		-0.0014	0.25
-0.0014	9.53674e-09		-0.0014	0.25
-0.0014	9.53674e-09		-0.0014	0.25
-0.0014	9.53674e-09		-0.0014	0.25
-0.0014	9.53674e-09		-0.0014	0.25
-0.0014	9.53674e-09		-0.0014	0.25
-0.0014	9.53674e-09		-0.0014	0
-0.0014	9.53674e-09		-0.0014	0.25
-0.0014	9.53674e-09		-0.0014	0
-0.0014	9.53674e-09		-0.0014	0.25
-0.0014	9.53674e-09		-0.0014	0
-0.0014	9.53674e-09		-0.0014	0.25
-0.0014	9.53674e-09		-0.0014	0.25
-0.0014	9.53674e-09		-0.0014	0.25
-0.0014	9.53674e-09		-0.0014	0
-0.0014	-0.005		-0.0014	0.25
-0.0014	9.53674e-09		-0.0014	0
-0.0014	9.53674e-09		-0.0014	0.25
-0.0014	9.53674e-09		-0.0014	0.25
-0.0014	9.53674e-09		-0.0014	0.25
-0.00139	9.53674e-09		-0.00139	0
-0.00139	0.005		-0.00139	0
-0.00139	9.53674e-09		-0.00139	0.25
-0.00139	9.53674e-09		-0.00139	0.25
-0.00139	9.53674e-09		-0.00139	0.25
-0.00139	9.53674e-09		-0.00139	0.25
-0.00139	9.53674e-09		-0.00139	0.25
-0.00139	9.53674e-09		-0.00139	0.25
-0.00139	9.53674e-09		-0.00139	0
-0.00139	-0.005		-0.00139	0
-0.00139	9.53674e-09		-0.00139	0.25
-0.00139	0.005		-0.00139	0
-0.00139	9.53674e-09		-0.00139	0
-0.00139	0.005		-0.00139	0.25
-0.00139	9.53674e-09		-0.00139	0
-0.00139	9.53674e-09		-0.00139	0.25
-0.00139	9.53674e-09		-0.00139	0.25
-0.00139	9.53674e-09		-0.00139	0.25
-0.00139	9.53674e-09		-0.00139	0.25
-0.00139	9.53674e-09		-0.00139	0.25
-0.00139	0.005		-0.00139	0
-0.00139	9.53674e-09		-0.00139	0.25
-0.00139	0.005		-0.00139	0.25
-0.00139	9.53674e-09		-0.00139	0.25
-0.00139	9.53674e-09		-0.00139	0
-0.00139	9.53674e-09		-0.00139	0.25
-0.00139	9.53674e-09		-0.00139	0
-0.00139	0.005		-0.00139	0.5
-0.00139	9.53674e-09		-0.00139	0.25
-0.00139	0.005		-0.00139	0.25
-0.00139	9.53674e-09		-0.00139	0.25
-0.00139	0.005		-0.00139	0.25
-0.00139	9.53674e-09		-0.00139	0
-0.00139	0.005		-0.00139	0.25
-0.00139	9.53674e-09		-0.00139	0.25
-0.00139	0.005		-0.00139	0.25
-0.00139	0.005		-0.00139	0.25
-0.00139	9.53674e-09		-0.00139	0
-0.00139	0.005		-0.00139	0
-0.00139	9.53674e-09		-0.00139	0.25
-0.00139	9.53674e-09		-0.00139	0.25
-0.00139	0.005		-0.00139	0.25
-0.00139	9.53674e-09		-0.00139	0.25
-0.00139	9.53674e-09		-0.00139	0.25
-0.00139	0.005		-0.00139	0.25
-0.00139	0.005		-0.00139	0.25
-0.00139	9.53674e-09		-0.00139	0.25
-0.00139	9.53674e-09		-0.00139	0.25
-0.00139	0.005		-0.00139	0.25
-0.00139	0.005		-0.00139	0
-0.00139	9.53674e-09		-0.00139	0.25
-0.00139	0.005		-0.00139	0.25
-0.00139	9.53674e-09		-0.00139	0
-0.00139	9.53674e-09		-0.00139	0.25
-0.00139	0.005		-0.00139	0
-0.00139	9.53674e-09		-0.00139	0.25
-0.00139	9.53674e-09		-0.00139	0.25
-0.00139	9.53674e-09		-0.00139	0.25
-0.00139	0.005		-0.00139	0.25
-0.00139	9.53674e-09		-0.00139	0.25
-0.00139	9.53674e-09		-0.00139	0.25
-0.00139	9.53674e-09		-0.00139	0.25
-0.00139	9.53674e-09		-0.00139	0.25
-0.00138	9.53674e-09		-0.00138	0.25
-0.00138	9.53674e-09		-0.00138	0.25
-0.00138	9.53674e-09		-0.00138	0
-0.00138	9.53674e-09		-0.00138	0
-0.00138	9.53674e-09		-0.00138	0.25
-0.00138	9.53674e-09		-0.00138	0.25
-0.00138	9.53674e-09		-0.00138	0.25
-0.00138	9.53674e-09		-0.00138	0
-0.00138	9.53674e-09		-0.00138	0
-0.00138	9.53674e-09		-0.00138	0.25
-0.00138	9.53674e-09		-0.00138	0
-0.00138	9.53674e-09		-0.00138	0.25
-0.00138	9.53674e-09		-0.00138	0.25
-0.00138	9.53674e-09		-0.00138	0.25
-0.00138	0.005		-0.00138	0.25
-0.00138	0.005		-0.00138	0.25
-0.00138	-0.005		-0.00138	0
-0.00138	0.005		-0.00138	0.25
-0.00138	-0.005		-0.00138	0.25
-0.00138	9.53674e-09		-0.00138	0.25
-0.00138	9.53674e-09		-0.00138	0.25
-0.00138	9.53674e-09		-0.00138	0.25
-0.00138	9.53674e-09		-0.00138	0.25
-0.00138	9.53674e-09		-0.00138	0.25
-0.00138	-0.005		-0.00138	0.25
-0.00138	0.005		-0.00138	0.25
-0.00138	-0.005		-0.00138	0.25
-0.00138	9.53674e-09		-0.00138	0
-0.00138	9.53674e-09		-0.00138	0.25
-0.00138	9.53674e-09		-0.00138	0.25
-0.00138	9.53674e-09		-0.00138	0.25
-0.00138	9.53674e-09		-0.00138	0.25
-0.00138	9.53674e-09		-0.00138	0
-0.00138	9.53674e-09		-0.00138	0.25
-0.00138	9.53674e-09		-0.00138	0.25
-0.00138	9.53674e-09		-0.00138	0.25
-0.00138	9.53674e-09		-0.00138	0.25
-0.00138	0.005		-0.00138	0.25
-0.00138	9.53674e-09		-0.00138	0.25
-0.00138	9.53674e-09		-0.00138	0.25
-0.00138	0.005		-0.00138	0.25
-0.00138	0.005		-0.00138	0.5
-0.00138	0.005		-0.00138	0.25
-0.00138	9.53674e-09		-0.00138	0
-0.00138	9.53674e-09		-0.00138	0.25
-0.00138	9.53674e-09		-0.00138	0.25
-0.00138	0.005		-0.00138	0.25
-0.00138	0.005		-0.00138	0.25
-0.00138	9.53674e-09		-0.00138	0.25
-0.00138	9.53674e-09		-0.00138	0.25
-0.00138	9.53674e-09		-0.00138	0
-0.00138	9.53674e-09		-0.00138	0.25
-0.00138	9.53674e-09		-0.00138	0.5
-0.00138	9.53674e-09		-0.00138	0.25
-0.00138	0.005		-0.00138	0.25
-0.00138	0.005		-0.00138	0
-0.00138	9.53674e-09		-0.00138	0
-0.00138	9.53674e-09		-0.00138	0.25
-0.00138	0.005		-0.00138	0.25
-0.00138	9.53674e-09		-0.00138	0.25
-0.00138	0.005		-0.00138	0.25
-0.00138	0.005		-0.00138	0.25
-0.00137	9.53674e-09		-0.00137	0.25
-0.00137	0.005		-0.00137	0
-0.00137	9.53674e-09		-0.00137	0.25
-0.00137	9.53674e-09		-0.00137	0.25
-0.00137	9.53674e-09		-0.00137	0.25
-0.00137	9.53674e-09		-0.00137	0.25
-0.00137	9.53674e-09		-0.00137	0.25
-0.00137	9.53674e-09		-0.00137	0.25
-0.00137	9.53674e-09		-0.00137	0.25
-0.00137	9.53674e-09		-0.00137	0.25
-0.00137	9.53674e-09		-0.00137	0.25
-0.00137	0.005		-0.00137	0.25
-0.00137	9.53674e-09		-0.00137	0.25
-0.00137	9.53674e-09		-0.00137	0.25
-0.00137	9.53674e-09		-0.00137	0.25
-0.00137	0.005		-0.00137	0.25
-0.00137	0.005		-0.00137	0.25
-0.00137	9.53674e-09		-0.00137	0.25
-0.00137	0.005		-0.00137	0.25
-0.00137	0.005		-0.00137	0.25
-0.00137	9.53674e-09		-0.00137	0.25
-0.00137	9.53674e-09		-0.00137	0.25
-0.00137	9.53674e-09		-0.00137	0.25
-0.00137	0.005		-0.00137	0.25
-0.00137	9.53674e-09		-0.00137	0.25
-0.00137	9.53674e-09		-0.00137	0.25
-0.00137	9.53674e-09		-0.00137	0.25
-0.00137	0.005		-0.00137	0.25
-0.00137	9.53674e-09		-0.00137	0.25
-0.00137	0.005		-0.00137	0
-0.00137	9.53674e-09		-0.00137	0.25
-0.00137	9.53674e-09		-0.00137	0.25
-0.00137	9.53674e-09		-0.00137	0
-0.00137	0.005		-0.00137	0.25
-0.00137	9.53674e-09		-0.00137	0.25
-0.00137	9.53674e-09		-0.00137	0
-0.00137	9.53674e-09		-0.00137	0.25
-0.00137	9.53674e-09		-0.00137	0.25
-0.00137	9.53674e-09		-0.00137	0.25
-0.00137	9.53674e-09		-0.00137	0.25
-0.00137	9.53674e-09		-0.00137	0.25
-0.00137	9.53674e-09		-0.00137	0.25
-0.00137	-0.005		-0.00137	0
-0.00137	0.005		-0.00137	0.25
-0.00137	9.53674e-09		-0.00137	0
-0.00137	9.53674e-09		-0.00137	0
-0.00137	9.53674e-09		-0.00137	0.25
-0.00137	0.005		-0.00137	0
-0.00137	9.53674e-09		-0.00137	0.25
-0.00137	9.53674e-09		-0.00137	0.25
-0.00137	0.005		-0.00137	0.25
-0.00137	9.53674e-09		-0.00137	0.25
-0.00137	9.53674e-09		-0.00137	0.25
-0.00137	9.53674e-09		-0.00137	0
-0.00137	9.53674e-09		-0.00137	0.25
-0.00137	0.005		-0.00137	0.25
-0.00137	9.53674e-09		-0.00137	0.25
-0.00137	9.53674e-09		-0.00137	0.25
-0.00137	9.53674e-09		-0.00137	0.25
-0.00137	9.53674e-09		-0.00137	0
-0.00137	9.53674e-09		-0.00137	0.25
-0.00137	9.53674e-09		-0.00137	0.25
-0.00137	0.005		-0.00137	0.25
-0.00136	9.53674e-09		-0.00136	0.25
-0.00136	0.005		-0.00136	0.25
-0.00136	0.005		-0.00136	0.25
-0.00136	9.53674e-09		-0.00136	0.25
-0.00136	0.005		-0.00136	0.25
-0.00136	0.005		-0.00136	0.25
-0.00136	9.53674e-09		-0.00136	0.25
-0.00136	0.005		-0.00136	0.25
-0.00136	9.53674e-09		-0.00136	0.25
-0.00136	0.005		-0.00136	0.25
-0.00136	0.005		-0.00136	0
-0.00136	0.005		-0.00136	0.25
-0.00136	0.005		-0.00136	0
-0.00136	0.005		-0.00136	0
-0.00136	9.53674e-09		-0.00136	0.25
-0.00136	0.005		-0.00136	0.25
-0.00136	9.53674e-09		-0.00136	0.25
-0.00136	0.005		-0.00136	0
-0.00136	9.53674e-09		-0.00136	0.25
-0.00136	0.005		-0.00136	0
-0.00136	0.005		-0.00136	0.25
-0.00136	0.005		-0.00136	0.5
-0.00136	9.53674e-09		-0.00136	0
-0.00136	0.005		-0.00136	0.25
-0.00136	0.005		-0.00136	0
-0.00136	0.005		-0.00136	0.25
-0.00136	9.53674e-09		-0.00136	0.25
-0.00136	9.53674e-09		-0.00136	0.25
-0.00136	9.53674e-09		-0.00136	0.25
-0.00136	0.005		-0.00136	0.25
-0.00136	0.005		-0.00136	0.25
-0.00136	9.53674e-09		-0.00136	0.25
-0.00136	9.53674e-09		-0.00136	0.25
-0.00136	9.53674e-09		-0.00136	0.25
-0.00136	9.53674e-09		-0.00136	0
-0.00136	9.53674e-09		-0.00136	0
-0.00136	9.53674e-09		-0.00136	0
-0.00136	9.53674e-09		-0.00136	0.25
-0.00136	9.53674e-09		-0.00136	0
-0.00136	0.005		-0.00136	0.25
-0.00136	9.53674e-09		-0.00136	0.25
-0.00136	0.005		-0.00136	0
-0.00136	9.53674e-09		-0.00136	0
-0.00136	9.53674e-09		-0.00136	0.25
-0.00136	9.53674e-09		-0.00136	0.25
-0.00136	0.005		-0.00136	0.25
-0.00136	9.53674e-09		-0.00136	0.25
-0.00136	9.53674e-09		-0.00136	0.25
-0.00136	9.53674e-09		-0.00136	0.25
-0.00136	9.53674e-09		-0.00136	0.25
-0.00136	9.53674e-09		-0.00136	0.25
-0.00136	0.005		-0.00136	0.25
-0.00136	0.005		-0.00136	0.25
-0.00136	9.53674e-09		-0.00136	0
-0.00136	9.53674e-09		-0.00136	0
-0.00136	-0.005		-0.00136	0
-0.00136	9.53674e-09		-0.00136	0.25
-0.00136	9.53674e-09		-0.00136	0.25
-0.00136	9.53674e-09		-0.00136	0.25
-0.00136	0.005		-0.00136	0
-0.00136	9.53674e-09		-0.00136	0.25
-0.00136	9.53674e-09		-0.00136	0.25
-0.00135	9.53674e-09		-0.00135	0.25
-0.00135	0.005		-0.00135	0.25
-0.00135	9.53674e-09		-0.00135	0.25
-0.00135	9.53674e-09		-0.00135	0
-0.00135	9.53674e-09		-0.00135	0
-0.00135	9.53674e-09		-0.00135	0.25
-0.00135	0.005		-0.00135	0.25
-0.00135	9.53674e-09		-0.00135	0.25
-0.00135	0.005		-0.00135	0
-0.00135	9.53674e-09		-0.00135	0.25
-0.00135	9.53674e-09		-0.00135	0.25
-0.00135	9.53674e-09		-0.00135	0.25
-0.00135	0.005		-0.00135	0
-0.00135	0.005		-0.00135	0.25
-0.00135	9.53674e-09		-0.00135	0.25
-0.00135	9.53674e-09		-0.00135	0
-0.00135	0.005		-0.00135	0.25
-0.00135	9.53674e-09		-0.00135	0.25
-0.00135	0.005		-0.00135	0.25
-0.00135	0.005		-0.00135	0.25
-0.00135	0.005		-0.00135	0.25
-0.00135	0.005		-0.00135	0.25
-0.00135	9.53674e-09		-0.00135	0.25
-0.00135	9.53674e-09		-0.00135	0.25
-0.00135	9.53674e-09		-0.00135	0.25
-0.00135	9.53674e-09		-0.00135	0.25
-0.00135	9.53674e-09		-0.00135	0.25
-0.00135	9.53674e-09		-0.00135	0.25
-0.00135	9.53674e-09		-0.00135	0.25
-0.00135	0.005		-0.00135	0.25
-0.00135	0.005		-0.00135	0.25
-0.00135	9.53674e-09		-0.00135	0.5
-0.00135	0.005		-0.00135	0
-0.00135	9.53674e-09		-0.00135	0
-0.00135	9.53674e-09		-0.00135	0.25
-0.00135	9.53674e-09		-0.00135	0.25
-0.00135	9.53674e-09		-0.00135	0.25
-0.00135	0.005		-0.00135	0.25
-0.00135	9.53674e-09		-0.00135	0.25
-0.00135	9.53674e-09		-0.00135	0.25
-0.00135	0.005		-0.00135	0
-0.00135	0.005		-0.00135	0.25
-0.00135	0.005		-0.00135	0.25
-0.00135	9.53674e-09		-0.00135	0.25
-0.00135	9.53674e-09		-0.00135	0.25
-0.00135	9.53674e-09		-0.00135	0.25
-0.00135	0.005		-0.00135	0
-0.00135	9.53674e-09		-0.00135	0.5
-0.00135	0.005		-0.00135	0.5
-0.00135	9.53674e-09		-0.00135	0.25
-0.00135	9.53674e-09		-0.00135	0
-0.00135	0.005		-0.00135	0
-0.00135	9.53674e-09		-0.00135	0.25
-0.00135	0.005		-0.00135	0.25
-0.00135	9.53674e-09		-0.00135	0.25
-0.00135	0.005		-0.00135	0
-0.00135	9.53674e-09		-0.00135	0.25
-0.00135	9.53674e-09		-0.00135	0
-0.00135	9.53674e-09		-0.00135	0.25
-0.00135	-0.005		-0.00135	0.25
-0.00135	9.53674e-09		-0.00135	0.25
-0.00135	0.005		-0.00135	0.25
-0.00135	0.005		-0.00135	0
-0.00134	0.005		-0.00134	0.25
-0.00134	9.53674e-09		-0.00134	0.25
-0.00134	9.53674e-09		-0.00134	0.25
-0.00134	9.53674e-09		-0.00134	0.25
-0.00134	9.53674e-09		-0.00134	0
-0.00134	9.53674e-09		-0.00134	0
-0.00134	9.53674e-09		-0.00134	0
-0.00134	9.53674e-09		-0.00134	0.25
-0.00134	9.53674e-09		-0.00134	0.25
-0.00134	9.53674e-09		-0.00134	0.25
-0.00134	9.53674e-09		-0.00134	0.25
-0.00134	9.53674e-09		-0.00134	0
-0.00134	9.53674e-09		-0.00134	0
-0.00134	9.53674e-09		-0.00134	0.25
-0.00134	0.005		-0.00134	0.25
-0.00134	9.53674e-09		-0.00134	0.25
-0.00134	9.53674e-09		-0.00134	0.25
-0.00134	9.53674e-09		-0.00134	0
-0.00134	9.53674e-09		-0.00134	0.25
-0.00134	9.53674e-09		-0.00134	0.25
-0.00134	9.53674e-09		-0.00134	0.25
-0.00134	9.53674e-09		-0.00134	0
-0.00134	9.53674e-09		-0.00134	0
-0.00134	9.53674e-09		-0.00134	0
-0.00134	9.53674e-09		-0.00134	0.25
-0.00134	9.53674e-09		-0.00134	0.25
-0.00134	9.53674e-09		-0.00134	0.25
-0.00134	9.53674e-09		-0.00134	0
-0.00134	9.53674e-09		-0.00134	0
-0.00134	9.53674e-09		-0.00134	0.25
-0.00134	9.53674e-09		-0.00134	0
-0.00134	9.53674e-09		-0.00134	0
-0.00134	9.53674e-09		-0.00134	0.25
-0.00134	9.53674e-09		-0.00134	0.25
-0.00134	9.53674e-09		-0.00134	0.25
-0.00134	9.53674e-09		-0.00134	0
-0.00134	9.53674e-09		-0.00134	0.25
-0.00134	9.53674e-09		-0.00134	0.25
-0.00134	9.53674e-09		-0.00134	0.25
-0.00134	9.53674e-09		-0.00134	0.25
-0.00134	9.53674e-09		-0.00134	0.25
-0.00134	9.53674e-09		-0.00134	0
-0.00134	0.005		-0.00134	0.25
-0.00134	0.005		-0.00134	0.25
-0.00134	9.53674e-09		-0.00134	0.25
-0.00134	9.53674e-09		-0.00134	0.25
-0.00134	9.53674e-09		-0.00134	0
-0.00134	9.53674e-09		-0.00134	0
-0.00134	9.53674e-09		-0.00134	0.25
-0.00134	0.005		-0.00134	0.25
-0.00134	9.53674e-09		-0.00134	0.25
-0.00134	-0.005		-0.00134	0.25
-0.00134	9.53674e-09		-0.00134	0.25
-0.00134	0.005		-0.00134	0
-0.00134	9.53674e-09		-0.00134	0.25
-0.00134	0.005		-0.00134	0.25
-0.00134	9.53674e-09		-0.00134	0.25
-0.00134	0.005		-0.00134	0
-0.00134	9.53674e-09		-0.00134	0.25
-0.00134	9.53674e-09		-0.00134	0.25
-0.00134	0.005		-0.00134	0.5
-0.00134	9.53674e-09		-0.00134	0.25
-0.00133	0.005		-0.00133	0.25
-0.00133	9.53674e-09		-0.00133	0
-0.00133	9.53674e-09		-0.00133	0.25
-0.00133	9.53674e-09		-0.00133	0
-0.00133	9.53674e-09		-0.00133	0.25
-0.00133	9.53674e-09		-0.00133	0
-0.00133	9.53674e-09		-0.00133	0.25
-0.00133	9.53674e-09		-0.00133	0
-0.00133	9.53674e-09		-0.00133	0
-0.00133	9.53674e-09		-0.00133	0.25
-0.00133	9.53674e-09		-0.00133	0.25
-0.00133	0.005		-0.00133	0.5
-0.00133	9.53674e-09		-0.00133	0.25
-0.00133	9.53674e-09		-0.00133	0.25
-0.00133	9.53674e-09		-0.00133	0
-0.00133	9.53674e-09		-0.00133	0.25
-0.00133	9.53674e-09		-0.00133	0.25
-0.00133	0.005		-0.00133	0.25
-0.00133	9.53674e-09		-0.00133	0.25
-0.00133	9.53674e-09		-0.00133	0
-0.00133	9.53674e-09		-0.00133	0
-0.00133	9.53674e-09		-0.00133	0.25
-0.00133	9.53674e-09		-0.00133	0.25
-0.00133	9.53674e-09		-0.00133	0.25
-0.00133	9.53674e-09		-0.00133	0.25
-0.00133	9.53674e-09		-0.00133	0
-0.00133	-0.005		-0.00133	0.25
-0.00133	9.53674e-09		-0.00133	0.25
-0.00133	-0.005		-0.00133	0.25
-0.00133	9.53674e-09		-0.00133	0
-0.00133	9.53674e-09		-0.00133	0
-0.00133	-0.005		-0.00133	0
-0.00133	9.53674e-09		-0.00133	0.25
-0.00133	-0.005		-0.00133	0.25
-0.00133	9.53674e-09		-0.00133	0.25
-0.00133	9.53674e-09		-0.00133	0.25
-0.00133	9.53674e-09		-0.00133	0.25
-0.00133	9.53674e-09		-0.00133	0
-0.00133	9.53674e-09		-0.00133	0.25
-0.00133	9.53674e-09		-0.00133	0.25
-0.00133	0.005		-0.00133	0.25
-0.00133	-0.005		-0.00133	0.25
-0.00133	9.53674e-09		-0.00133	0
-0.00133	0.005		-0.00133	0.25
-0.00133	0.005		-0.00133	0.25
-0.00133	9.53674e-09		-0.00133	0
-0.00133	9.53674e-09		-0.00133	0.25
-0.00133	9.53674e-09		-0.00133	0
-0.00133	0.005		-0.00133	0
-0.00133	9.53674e-09		-0.00133	0.25
-0.00133	9.53674e-09		-0.00133	0.25
-0.00133	9.53674e-09		-0.00133	0.5
-0.00133	0.005		-0.00133	0.25
-0.00133	9.53674e-09		-0.00133	0.25
-0.00133	0.005		-0.00133	0
-0.00133	9.53674e-09		-0.00133	0.25
-0.00133	9.53674e-09		-0.00133	0.25
-0.00133	9.53674e-09		-0.00133	0.25
-0.00133	9.53674e-09		-0.00133	0.25
-0.00133	9.53674e-09		-0.00133	0.25
-0.00133	9.53674e-09		-0.00133	0.25
-0.00133	9.53674e-09		-0.00133	0
-0.00133	9.53674e-09		-0.00133	0.25
-0.00132	9.53674e-09		-0.00132	0.25
-0.00132	9.53674e-09		-0.00132	0.25
-0.00132	0.005		-0.00132	0.25
-0.00132	9.53674e-09		-0.00132	0
-0.00132	9.53674e-09		-0.00132	0.25
-0.00132	9.53674e-09		-0.00132	0.25
-0.00132	9.53674e-09		-0.00132	0.25
-0.00132	9.53674e-09		-0.00132	0
-0.00132	0.005		-0.00132	0.25
-0.00132	9.53674e-09		-0.00132	0.25
-0.00132	9.53674e-09		-0.00132	0.25
-0.00132	9.53674e-09		-0.00132	0.25
-0.00132	9.53674e-09		-0.00132	0.25
-0.00132	0.005		-0.00132	0.25
-0.00132	0.005		-0.00132	0
-0.00132	0.005		-0.00132	0.25
-0.00132	0.005		-0.00132	0.25
-0.00132	9.53674e-09		-0.00132	0.25
-0.00132	9.53674e-09		-0.00132	0.25
-0.00132	9.53674e-09		-0.00132	0.25
-0.00132	9.53674e-09		-0.00132	0
-0.00132	-0.005		-0.00132	0.25
-0.00132	9.53674e-09		-0.00132	0.25
-0.00132	9.53674e-09		-0.00132	0.25
-0.00132	9.53674e-09		-0.00132	0.25
-0.00132	9.53674e-09		-0.00132	0.25
-0.00132	9.53674e-09		-0.00132	0.25
-0.00132	9.53674e-09		-0.00132	0.25
-0.00132	9.53674e-09		-0.00132	0.25
-0.00132	9.53674e-09		-0.00132	0.5
-0.00132	9.53674e-09		-0.00132	0.25
-0.00132	9.53674e-09		-0.00132	0.25
-0.00132	9.53674e-09		-0.00132	0.25
-0.00132	9.53674e-09		-0.00132	0
-0.00132	9.53674e-09		-0.00132	0.25
-0.00132	9.53674e-09		-0.00132	0.25
-0.00132	9.53674e-09		-0.00132	0.25
-0.00132	9.53674e-09		-0.00132	0.25
-0.00132	9.53674e-09		-0.00132	0.25
-0.00132	9.53674e-09		-0.00132	0
-0.00132	0.005		-0.00132	0.25
-0.00132	9.53674e-09		-0.00132	0.25
-0.00132	9.53674e-09		-0.00132	0.25
-0.00132	0.005		-0.00132	0.25
-0.00132	9.53674e-09		-0.00132	0
-0.00132	9.53674e-09		-0.00132	0
-0.00132	0.005		-0.00132	0.25
-0.00132	0.005		-0.00132	0.25
-0.00132	0.005		-0.00132	0.25
-0.00132	9.53674e-09		-0.00132	0
-0.00132	0.005		-0.00132	0.25
-0.00132	0.005		-0.00132	0.25
-0.00132	-0.005		-0.00132	0.25
-0.00132	-0.005		-0.00132	0.25
-0.00132	0.005		-0.00132	0.25
-0.00132	9.53674e-09		-0.00132	0.25
-0.00132	9.53674e-09		-0.00132	0.25
-0.00132	0.005		-0.00132	0.25
-0.00132	0.005		-0.00132	0.25
-0.00132	0.005		-0.00132	0.25
-0.00132	9.53674e-09		-0.00132	0
-0.00132	9.53674e-09		-0.00132	0.25
-0.00131	9.53674e-09		-0.00131	0.25
-0.00131	9.53674e-09		-0.00131	0.25
-0.00131	0.005		-0.00131	0.25
-0.00131	9.53674e-09		-0.00131	0.25
-0.00131	9.53674e-09		-0.00131	0
-0.00131	9.53674e-09		-0.00131	0
-0.00131	9.53674e-09		-0.00131	0.25
-0.00131	9.53674e-09		-0.00131	0.25
-0.00131	0.005		-0.00131	0.5
-0.00131	0.005		-0.00131	0.25
-0.00131	9.53674e-09		-0.00131	0.25
-0.00131	9.53674e-09		-0.00131	0.25
-0.00131	9.53674e-09		-0.00131	0.25
-0.00131	0.005		-0.00131	0.25
-0.00131	0.005		-0.00131	0.5
-0.00131	9.53674e-09		-0.00131	0.25
-0.00131	9.53674e-09		-0.00131	0.25
-0.00131	9.53674e-09		-0.00131	0.25
-0.00131	9.53674e-09		-0.00131	0.25
-0.00131	9.53674e-09		-0.00131	0.25
-0.00131	0.005		-0.00131	0.25
-0.00131	9.53674e-09		-0.00131	0.25
-0.00131	9.53674e-09		-0.00131	0
-0.00131	9.53674e-09		-0.00131	0
-0.00131	9.53674e-09		-0.00131	0.25
-0.00131	9.53674e-09		-0.00131	0
-0.00131	9.53674e-09		-0.00131	0.25
-0.00131	9.53674e-09		-0.00131	0.25
-0.00131	0.005		-0.00131	0.25
-0.00131	9.53674e-09		-0.00131	0.25
-0.00131	0.005		-0.00131	0.25
-0.00131	9.53674e-09		-0.00131	0.25
-0.00131	0.005		-0.00131	0.25
-0.00131	9.53674e-09		-0.00131	0
-0.00131	9.53674e-09		-0.00131	0
-0.00131	9.53674e-09		-0.00131	0.25
-0.00131	9.53674e-09		-0.00131	0.25
-0.00131	9.53674e-09		-0.00131	0.25
-0.00131	9.53674e-09		-0.00131	0.25
-0.00131	9.53674e-09		-0.00131	0.25
-0.00131	9.53674e-09		-0.00131	0
-0.00131	0.005		-0.00131	0.25
-0.00131	9.53674e-09		-0.00131	0.25
-0.00131	0.005		-0.00131	0.25
-0.00131	9.53674e-09		-0.00131	0.25
-0.00131	9.53674e-09		-0.00131	0.25
-0.00131	9.53674e-09		-0.00131	0.25
-0.00131	0.005		-0.00131	0.25
-0.00131	9.53674e-09		-0.00131	0.25
-0.00131	0.005		-0.00131	0.25
-0.00131	9.53674e-09		-0.00131	0
-0.00131	0.005		-0.00131	0.25
-0.00131	0.005		-0.00131	0.25
-0.00131	9.53674e-09		-0.00131	0
-0.00131	9.53674e-09		-0.00131	0.25
-0.00131	9.53674e-09		-0.00131	0.25
-0.00131	9.53674e-09		-0.00131	0
-0.00131	9.53674e-09		-0.00131	0.25
-0.00131	9.53674e-09		-0.00131	0
-0.00131	9.53674e-09		-0.00131	0
-0.00131	9.53674e-09		-0.00131	0.25
-0.00131	0.005		-0.00131	0.25
-0.00131	9.53674e-09		-0.00131	0.25
-0.0013	9.53674e-09		-0.0013	0.25
-0.0013	9.53674e-09		-0.0013	0.25
-0.0013	9.53674e-09		-0.0013	0.25
-0.0013	9.53674e-09		-0.0013	0.25
-0.0013	9.53674e-09		-0.0013	0.5
-0.0013	9.53674e-09		-0.0013	0.25
-0.0013	9.53674e-09		-0.0013	0.25
-0.0013	9.53674e-09		-0.0013	0.25
-0.0013	9.53674e-09		-0.0013	0.25
-0.0013	9.53674e-09		-0.0013	0.25
-0.0013	9.53674e-09		-0.0013	0.25
-0.0013	9.53674e-09		-0.0013	0.25
-0.0013	0.005		-0.0013	0
-0.0013	9.53674e-09		-0.0013	0.25
-0.0013	0.005		-0.0013	0.25
-0.0013	9.53674e-09		-0.0013	0.25
-0.0013	9.53674e-09		-0.0013	0.25
-0.0013	0.005		-0.0013	0
-0.0013	9.53674e-09		-0.0013	0.25
-0.0013	9.53674e-09		-0.0013	0.25
-0.0013	9.53674e-09		-0.0013	0.25
-0.0013	9.53674e-09		-0.0013	0.25
-0.0013	9.53674e-09		-0.0013	0.5
-0.0013	9.53674e-09		-0.0013	0.25
-0.0013	0.005		-0.0013	0.25
-0.0013	0.005		-0.0013	0
-0.0013	9.53674e-09		-0.0013	0.25
-0.0013	0.005		-0.0013	0.25
-0.0013	9.53674e-09		-0.0013	0.25
-0.0013	9.53674e-09		-0.0013	0.25
-0.0013	0.005		-0.0013	0
-0.0013	9.53674e-09		-0.0013	0.25
-0.0013	9.53674e-09		-0.0013	0.25
-0.0013	9.53674e-09		-0.0013	0.25
-0.0013	9.53674e-09		-0.0013	0.25
-0.0013	0.005		-0.0013	0
-0.0013	0.005		-0.0013	0.25
-0.0013	9.53674e-09		-0.0013	0.25
-0.0013	0.005		-0.0013	0.25
-0.0013	9.53674e-09		-0.0013	0.25
-0.0013	0.005		-0.0013	0.25
-0.0013	9.53674e-09		-0.0013	0.25
-0.0013	0.005		-0.0013	0.25
-0.0013	9.53674e-09		-0.0013	0.25
-0.0013	9.53674e-09		-0.0013	0.25
-0.0013	0.005		-0.0013	0.25
-0.0013	9.53674e-09		-0.0013	0.25
-0.0013	0.005		-0.0013	0
-0.0013	0.005		-0.0013	0.25
-0.0013	0.005		-0.0013	0.25
-0.0013	0.005		-0.0013	0.25
-0.0013	0.005		-0.0013	0.5
-0.0013	0.005		-0.0013	0
-0.0013	0.005		-0.0013	0.25
-0.0013	9.53674e-09		-0.0013	0.25
-0.0013	9.53674e-09		-0.0013	0.25
-0.0013	9.53674e-09		-0.0013	0.25
-0.0013	0.005		-0.0013	0.25
-0.0013	0.005		-0.0013	0.25
-0.0013	0.005		-0.0013	0
-0.0013	0.005		-0.0013	0.25
-0.0013	9.53674e-09		-0.0013	0.25
-0.00129	0.005		-0.00129	0.25
-0.00129	9.53674e-09		-0.00129	0.25
-0.00129	9.53674e-09		-0.00129	0.25
-0.00129	9.53674e-09		-0.00129	0.25
-0.00129	9.53674e-09		-0.00129	0.25
-0.00129	0.005		-0.00129	0.25
-0.00129	0.005		-0.00129	0.25
-0.00129	0.005		-0.00129	0.25
-0.00129	0.005		-0.00129	0.25
-0.00129	9.53674e-09		-0.00129	0.25
-0.00129	0.005		-0.00129	0.25
-0.00129	9.53674e-09		-0.00129	0.25
-0.00129	0.005		-0.00129	0.25
-0.00129	9.53674e-09		-0.00129	0.5
-0.00129	9.53674e-09		-0.00129	0
-0.00129	9.53674e-09		-0.00129	0
-0.00129	0.005		-0.00129	0
-0.00129	-0.005		-0.00129	0.25
-0.00129	0.005		-0.00129	0.25
-0.00129	-0.005		-0.00129	0.25
-0.00129	9.53674e-09		-0.00129	0.25
-0.00129	9.53674e-09		-0.00129	0
-0.00129	9.53674e-09		-0.00129	0.25
-0.00129	9.53674e-09		-0.00129	0.25
-0.00129	0.005		-0.00129	0.25
-0.00129	9.53674e-09		-0.00129	0.25
-0.00129	9.53674e-09		-0.00129	0.25
-0.00129	9.53674e-09		-0.00129	0.25
-0.00129	9.53674e-09		-0.00129	0
-0.00129	9.53674e-09		-0.00129	0.25
-0.00129	9.53674e-09		-0.00129	0.25
-0.00129	9.53674e-09		-0.00129	0.25
-0.00129	9.53674e-09		-0.00129	0.25
-0.00129	9.53674e-09		-0.00129	0.25
-0.00129	9.53674e-09		-0.00129	0.25
-0.00129	9.53674e-09		-0.00129	0.25
-0.00129	9.53674e-09		-0.00129	0.25
-0.00129	9.53674e-09		-0.00129	0.25
-0.00129	9.53674e-09		-0.00129	0.25
-0.00129	9.53674e-09		-0.00129	0
-0.00129	0.005		-0.00129	0.25
-0.00129	9.53674e-09		-0.00129	0
-0.00129	0.005		-0.00129	0.25
-0.00129	0.005		-0.00129	0.25
-0.00129	0.005		-0.00129	0.25
-0.00129	9.53674e-09		-0.00129	0.25
-0.00129	9.53674e-09		-0.00129	0.25
-0.00129	0.005		-0.00129	0.25
-0.00129	9.53674e-09		-0.00129	0
-0.00129	9.53674e-09		-0.00129	0.25
-0.00129	9.53674e-09		-0.00129	0.25
-0.00129	9.53674e-09		-0.00129	0.25
-0.00129	9.53674e-09		-0.00129	0.25
-0.00129	9.53674e-09		-0.00129	0.25
-0.00129	9.53674e-09		-0.00129	0.25
-0.00129	0.005		-0.00129	0.25
-0.00129	9.53674e-09		-0.00129	0
-0.00129	9.53674e-09		-0.00129	0.25
-0.00129	9.53674e-09		-0.00129	0.5
-0.00129	0.005		-0.00129	0.25
-0.00129	9.53674e-09		-0.00129	0.25
-0.00129	0.005		-0.00129	0.25
-0.00129	9.53674e-09		-0.00129	0.25
-0.00128	9.53674e-09		-0.00128	0
-0.00128	9.53674e-09		-0.00128	0.25
-0.00128	0.005		-0.00128	0.25
-0.00128	0.005		-0.00128	0.25
-0.00128	9.53674e-09		-0.00128	0.25
-0.00128	9.53674e-09		-0.00128	0
-0.00128	9.53674e-09		-0.00128	0.25
-0.00128	9.53674e-09		-0.00128	0.25
-0.00128	9.53674e-09		-0.00128	0.25
-0.00128	9.53674e-09		-0.00128	0
-0.00128	0.005		-0.00128	0
-0.00128	9.53674e-09		-0.00128	0
-0.00128	0.005		-0.00128	0.25
-0.00128	9.53674e-09		-0.00128	0.25
-0.00128	9.53674e-09		-0.00128	0
-0.00128	9.53674e-09		-0.00128	0.25
-0.00128	9.53674e-09		-0.00128	0.25
-0.00128	9.53674e-09		-0.00128	0.25
-0.00128	9.53674e-09		-0.00128	0
-0.00128	0.005		-0.00128	0.25
-0.00128	9.53674e-09		-0.00128	0.25
-0.00128	0.005		-0.00128	0.25
-0.00128	0.005		-0.00128	0.25
-0.00128	9.53674e-09		-0.00128	0.25
-0.00128	0.005		-0.00128	0.25
-0.00128	0.005		-0.00128	0.25
-0.00128	9.53674e-09		-0.00128	0.25
-0.00128	0.005		-0.00128	0.25
[truncated: 18,002 more rows]

## Sheet: Figure3d
Unrectified siganl			rectified siganl
Time (ms)	Voltage (V)		Time (ms)	Voltage (V)
0.031	0		-0.008	14
0.031	0.25		-0.008	12.75
0.031	0		-0.008	12.25
0.031	0		-0.008	12.25
0.031	0.25		-0.008	13
0.031	0		-0.008	14
0.031	0.25		-0.008	14
0.03101	0		-0.008	12.75
0.03101	0.25		-0.008	12
0.03101	0		-0.008	12.25
0.03101	0		-0.008	13.25
0.03101	0		-0.008	14
0.03101	0.25		-0.008	14
0.03101	0.25		-0.008	12.75
0.03101	0.25		-0.008	12.25
0.03101	0.25		-0.008	12.5
0.03101	0		-0.008	13.25
0.03101	0.25		-0.008	14
0.03101	0.25		-0.008	13.75
0.03102	0.25		-0.008	12.5
0.03102	0.25		-0.008	12
0.03102	0.25		-0.008	12.75
0.03102	0		-0.008	13.5
0.03102	0.25		-0.008	14.25
0.03102	0		-0.008	13.75
0.03102	0.25		-0.008	12.5
0.03102	0.25		-0.008	12
0.03102	0.25		-0.008	12.75
0.03102	0.25		-0.008	13.5
0.03102	0.25		-0.008	14.25
0.03102	0.25		-0.008	13.5
0.03102	0		-0.008	12.25
0.03103	0.25		-0.008	12
0.03103	0.25		-0.008	12.75
0.03103	0		-0.008	13.5
0.03103	0.25		-0.008	14.25
0.03103	0.25		-0.008	13.25
0.03103	0.25		-0.008	12.25
0.03103	0		-0.008	12.25
0.03103	0.25		-0.008	12.75
0.03103	0.25		-0.008	13.75
0.03103	0.25		-0.008	14.25
0.03103	0.25		-0.008	13.25
0.03103	0		-0.008	12
0.03104	0		-0.008	12.25
0.03104	0.25		-0.008	13
0.03104	0.25		-0.008	14
0.03104	0		-0.008	14
0.03104	0.25		-0.008	13.25
0.03104	0		-0.008	12
0.03104	0		-0.008	12.25
0.03104	0		-0.008	13.25
0.03104	0.25		-0.008	14
0.03104	0.25		-0.008	13.75
0.03104	0.25		-0.008	12.75
0.03104	0.25		-0.008	12
0.03104	0.25		-0.008	12.25
0.03105	0		-0.008	13.5
0.03105	0		-0.008	14.25
0.03105	0.25		-0.008	13.75
0.03105	0.25		-0.008	12.75
0.03105	0.25		-0.008	12.25
0.03105	0.25		-0.008	12.25
0.03105	0		-0.00799	13.5
0.03105	0.25		-0.00799	14.25
0.03105	0.25		-0.00799	13.5
0.03105	0		-0.00799	12.5
0.03105	0.25		-0.00799	12
0.03105	0.25		-0.00799	12.5
0.03106	0.25		-0.00799	13.5
0.03106	0		-0.00799	14.25
0.03106	0.25		-0.00799	13.25
0.03106	0.25		-0.00799	12.25
0.03106	0.25		-0.00799	12.25
0.03106	0.25		-0.00799	12.5
0.03106	0.25		-0.00799	13.75
0.03106	0		-0.00799	14.25
0.03106	0		-0.00799	13
0.03106	0.25		-0.00799	12.25
0.03106	0.25		-0.00799	12.25
0.03106	0.25		-0.00799	12.75
0.03106	0.25		-0.00799	14
0.03107	0		-0.00799	14.25
0.03107	0		-0.00799	12.75
0.03107	0.25		-0.00799	12.25
0.03107	0		-0.00799	12.25
0.03107	0.25		-0.00799	12.75
0.03107	0.25		-0.00799	14
0.03107	0.25		-0.00799	14.25
0.03107	0.25		-0.00799	12.75
0.03107	0.25		-0.00799	12.25
0.03107	0.25		-0.00799	12.25
0.03107	0.25		-0.00799	13
0.03107	0.25		-0.00799	14.25
0.03108	0		-0.00799	14
0.03108	0.25		-0.00799	12.75
0.03108	0.25		-0.00799	12.25
0.03108	0.25		-0.00799	12.5
0.03108	0.25		-0.00799	13.25
0.03108	0		-0.00799	14.25
0.03108	0		-0.00799	13.75
0.03108	0		-0.00799	12.5
0.03108	0.25		-0.00799	12.25
0.03108	0.25		-0.00799	12.5
0.03108	0.25		-0.00799	13.25
0.03108	0.25		-0.00799	14.25
0.03108	0		-0.00799	13.75
0.03109	0.25		-0.00799	12.25
0.03109	0		-0.00799	12
0.03109	0.25		-0.00799	12.5
0.03109	0		-0.00799	13.5
0.03109	0		-0.00799	14
0.03109	0.25		-0.00799	13.5
0.03109	0		-0.00799	12.25
0.03109	0.25		-0.00799	12
0.03109	0		-0.00799	12.75
0.03109	0.25		-0.00799	13.75
0.03109	0.25		-0.00799	14.25
0.03109	0.25		-0.00799	13.5
0.0311	0.25		-0.00799	12.25
0.0311	0.25		-0.00799	12
0.0311	0.25		-0.00799	13
0.0311	0.25		-0.00799	13.75
0.0311	0.25		-0.00799	14.25
0.0311	0.25		-0.00799	13.25
0.0311	0		-0.00799	12.25
0.0311	0.25		-0.00799	12
0.0311	0.25		-0.00799	13
0.0311	0.25		-0.00799	14
0.0311	0		-0.00799	14
0.0311	0		-0.00799	13
0.0311	0		-0.00799	12.25
0.03111	0.25		-0.00799	12
0.03111	0.25		-0.00799	13.25
0.03111	0.25		-0.00799	13.75
0.03111	0.25		-0.00799	14
0.03111	0.25		-0.00799	12.75
0.03111	0.25		-0.00799	12.25
0.03111	0.25		-0.00799	12.25
0.03111	0.25		-0.00799	13.25
0.03111	0.25		-0.00799	14.25
0.03111	0.25		-0.00799	13.75
0.03111	0.25		-0.00799	13
0.03111	0.25		-0.00799	12.25
0.03112	0		-0.00799	12.25
0.03112	0.25		-0.00799	13.25
0.03112	0.25		-0.00799	14
0.03112	0.25		-0.00799	13.5
0.03112	0.25		-0.00799	12.5
0.03112	0		-0.00799	11.75
0.03112	0		-0.00799	12.25
0.03112	0		-0.00799	13.75
0.03112	0.25		-0.00799	14.25
0.03112	0.25		-0.00799	13.25
0.03112	0.25		-0.00799	12.5
0.03112	0.25		-0.00799	12.25
0.03112	0		-0.00799	12.75
0.03113	0.25		-0.00799	13.75
0.03113	0.25		-0.00799	14.25
0.03113	0		-0.00799	13.25
0.03113	0		-0.00799	12.5
0.03113	0		-0.00799	12.25
0.03113	0.25		-0.00799	12.5
0.03113	0.25		-0.00799	13.75
0.03113	0.25		-0.00799	14.25
0.03113	0		-0.00799	13.25
0.03113	0		-0.00799	12.5
0.03113	0		-0.00799	12.25
0.03113	0.25		-0.00799	12.75
0.03114	0.25		-0.00799	14
0.03114	0		-0.00799	14
0.03114	0.25		-0.00799	12.75
0.03114	0.25		-0.00799	12
0.03114	0.25		-0.00799	12.25
0.03114	0.25		-0.00799	12.75
0.03114	0		-0.00799	14
0.03114	0		-0.00799	14.25
0.03114	0.25		-0.00799	12.75
0.03114	0		-0.00799	12.25
0.03114	0.25		-0.00799	12.25
0.03114	0.25		-0.00799	12.75
0.03114	0		-0.00799	14.25
0.03115	0		-0.00799	14
0.03115	0		-0.00799	12.75
0.03115	0.25		-0.00799	12
0.03115	0.25		-0.00799	12.25
0.03115	0.25		-0.00799	13.25
0.03115	0.25		-0.00799	14.25
0.03115	0		-0.00798	13.75
0.03115	0.25		-0.00798	12.75
0.03115	0		-0.00798	12
0.03115	0.25		-0.00798	12.5
0.03115	0.25		-0.00798	13.5
0.03115	0		-0.00798	14.25
0.03116	0.25		-0.00798	13.75
0.03116	0.25		-0.00798	12.5
0.03116	0.25		-0.00798	12
0.03116	0.25		-0.00798	12.5
0.03116	0.25		-0.00798	13.5
0.03116	0.25		-0.00798	14.25
0.03116	0.25		-0.00798	13.5
0.03116	0.25		-0.00798	12.25
0.03116	0.25		-0.00798	12.25
0.03116	0.25		-0.00798	12.75
0.03116	0.25		-0.00798	13.75
0.03116	0.25		-0.00798	14.25
0.03116	0.25		-0.00798	13.5
0.03117	0.25		-0.00798	12.25
0.03117	0.25		-0.00798	12.25
0.03117	0.25		-0.00798	12.75
0.03117	0.25		-0.00798	14
0.03117	0.25		-0.00798	14
0.03117	0		-0.00798	13.25
0.03117	0.25		-0.00798	12.25
0.03117	0.25		-0.00798	12.25
0.03117	0		-0.00798	13
0.03117	0		-0.00798	14
0.03117	0		-0.00798	14
0.03117	0.25		-0.00798	13
0.03118	0.25		-0.00798	12
0.03118	0.25		-0.00798	12.25
0.03118	0.25		-0.00798	13.25
0.03118	0		-0.00798	14
0.03118	0.25		-0.00798	14
0.03118	0.25		-0.00798	13
0.03118	0.25		-0.00798	12.25
0.03118	0.25		-0.00798	12.25
0.03118	0.25		-0.00798	13.25
0.03118	0.25		-0.00798	14.25
0.03118	0		-0.00798	13.75
0.03118	0.25		-0.00798	12.5
0.03118	0		-0.00798	12
0.03119	0.25		-0.00798	12.25
0.03119	0.25		-0.00798	13.5
0.03119	0.25		-0.00798	14
0.03119	0.25		-0.00798	13.5
0.03119	0.25		-0.00798	12.5
0.03119	0		-0.00798	12.25
0.03119	0.25		-0.00798	12.5
0.03119	0.25		-0.00798	13.5
0.03119	0		-0.00798	14.25
0.03119	0.25		-0.00798	13.25
0.03119	0.25		-0.00798	12.5
0.03119	0.25		-0.00798	12
0.0312	0		-0.00798	12.75
0.0312	0.25		-0.00798	14
0.0312	0		-0.00798	14.25
0.0312	0.25		-0.00798	13.25
0.0312	0		-0.00798	12.5
0.0312	0.25		-0.00798	12
0.0312	0		-0.00798	12.75
0.0312	0		-0.00798	14
0.0312	0		-0.00798	14
0.0312	0.25		-0.00798	13
0.0312	0.25		-0.00798	12.25
0.0312	0		-0.00798	12.25
0.0312	0.25		-0.00798	12.75
0.03121	0.25		-0.00798	14
0.03121	0.25		-0.00798	14
0.03121	0.25		-0.00798	12.75
0.03121	0		-0.00798	12.25
0.03121	0		-0.00798	12.25
0.03121	0.25		-0.00798	12.75
0.03121	0.25		-0.00798	14.25
0.03121	0.25		-0.00798	14
0.03121	0.25		-0.00798	12.75
0.03121	0.25		-0.00798	12
0.03121	0.25		-0.00798	12.5
0.03121	0.25		-0.00798	13.25
0.03122	0.25		-0.00798	14
0.03122	0.25		-0.00798	14
0.03122	0.25		-0.00798	12.5
0.03122	0		-0.00798	12.25
0.03122	0		-0.00798	12.5
0.03122	0.25		-0.00798	13
0.03122	0		-0.00798	14.25
0.03122	0		-0.00798	13.75
0.03122	0.25		-0.00798	12.25
0.03122	0.25		-0.00798	12
0.03122	0.25		-0.00798	12.5
0.03122	0.25		-0.00798	13.5
0.03122	0		-0.00798	14.25
0.03123	0.25		-0.00798	13.75
0.03123	0.25		-0.00798	12.5
0.03123	0.25		-0.00798	12.25
0.03123	0.25		-0.00798	12.75
0.03123	0.25		-0.00798	13.5
0.03123	0		-0.00798	14
0.03123	0.25		-0.00798	13.5
0.03123	0		-0.00798	12
0.03123	0.25		-0.00798	12
0.03123	0.25		-0.00798	13
0.03123	0		-0.00798	13.75
0.03123	0		-0.00798	14
0.03124	0.25		-0.00798	13.5
0.03124	0.25		-0.00798	12.25
0.03124	0		-0.00798	12.25
0.03124	0.25		-0.00798	13
0.03124	0.25		-0.00798	13.75
0.03124	0.25		-0.00798	14
0.03124	0.25		-0.00798	13
0.03124	0.25		-0.00798	12.25
0.03124	0.25		-0.00798	12.25
0.03124	0.25		-0.00798	13.25
0.03124	0		-0.00798	14
0.03124	0.25		-0.00798	13.75
0.03124	0.25		-0.00798	13
0.03125	0		-0.00798	12.25
0.03125	0.25		-0.00798	12.25
0.03125	0.25		-0.00798	13.25
0.03125	0.25		-0.00798	13.75
0.03125	0.25		-0.00798	13.75
0.03125	0.25		-0.00798	12.75
0.03125	0.25		-0.00797	12.25
0.03125	0.25		-0.00797	12.25
0.03125	0.25		-0.00797	13.5
0.03125	0		-0.00797	14.25
0.03125	0		-0.00797	13.5
0.03125	0		-0.00797	12.75
0.03126	0		-0.00797	12.25
0.03126	0.25		-0.00797	12.75
0.03126	0.25		-0.00797	13.75
0.03126	0.25		-0.00797	14.5
0.03126	0.25		-0.00797	13.75
0.03126	0		-0.00797	12.75
0.03126	0.25		-0.00797	12.25
0.03126	0.25		-0.00797	12.5
0.03126	0.25		-0.00797	13.5
0.03126	0.25		-0.00797	14.25
0.03126	0.25		-0.00797	13.25
0.03126	0		-0.00797	12.25
0.03126	0.25		-0.00797	12.25
0.03127	0.25		-0.00797	13
0.03127	0.25		-0.00797	14.25
0.03127	0.25		-0.00797	14.5
0.03127	0		-0.00797	13.25
0.03127	0.25		-0.00797	12.75
0.03127	0		-0.00797	12.25
0.03127	0.25		-0.00797	13
0.03127	0.25		-0.00797	14
0.03127	0		-0.00797	14.25
0.03127	0.25		-0.00797	13
0.03127	0		-0.00797	12.5
0.03127	0		-0.00797	12.5
0.03128	0.25		-0.00797	13.25
0.03128	0.25		-0.00797	14.5
0.03128	0		-0.00797	14.5
0.03128	0.25		-0.00797	13.25
0.03128	0.25		-0.00797	12.25
0.03128	0		-0.00797	12.5
0.03128	0.25		-0.00797	13
0.03128	0.25		-0.00797	14.25
0.03128	0.25		-0.00797	14
0.03128	0.25		-0.00797	12.75
0.03128	0		-0.00797	12.5
0.03128	0.25		-0.00797	12.75
0.03128	0		-0.00797	13.5
0.03129	0.25		-0.00797	14.5
0.03129	0.25		-0.00797	14.25
0.03129	0		-0.00797	12.75
0.03129	0		-0.00797	12.5
0.03129	0.25		-0.00797	12.5
0.03129	0.25		-0.00797	13.25
0.03129	0.25		-0.00797	14.25
0.03129	0.25		-0.00797	13.75
0.03129	0.25		-0.00797	12.5
0.03129	0.25		-0.00797	12.25
0.03129	0.25		-0.00797	13
0.03129	0.25		-0.00797	13.75
0.0313	0		-0.00797	14.5
0.0313	0		-0.00797	14
0.0313	0.25		-0.00797	12.75
0.0313	0.25		-0.00797	12.25
0.0313	0.25		-0.00797	13
0.0313	0.25		-0.00797	13.5
0.0313	0		-0.00797	14.25
0.0313	0.25		-0.00797	13.5
0.0313	0.25		-0.00797	12.5
0.0313	0.25		-0.00797	12.25
0.0313	0.25		-0.00797	13.25
0.0313	0		-0.00797	14.25
0.0313	0.25		-0.00797	14.25
0.03131	0.25		-0.00797	13.75
0.03131	0.25		-0.00797	12.5
0.03131	0		-0.00797	12.5
0.03131	0.25		-0.00797	13
0.03131	0.25		-0.00797	13.75
0.03131	0		-0.00797	14
0.03131	0.25		-0.00797	13
0.03131	0.25		-0.00797	12.25
0.03131	0.25		-0.00797	12.5
0.03131	0		-0.00797	13.5
0.03131	0.25		-0.00797	14.25
0.03131	0.25		-0.00797	14
0.03132	0.25		-0.00797	13.25
0.03132	0.25		-0.00797	12.25
0.03132	0.25		-0.00797	12.5
0.03132	0.25		-0.00797	13.25
0.03132	0.25		-0.00797	14
0.03132	0.25		-0.00797	13.75
0.03132	0.25		-0.00797	12.75
0.03132	0.25		-0.00797	12.25
0.03132	0		-0.00797	12.5
0.03132	0.25		-0.00797	13.75
0.03132	0		-0.00797	14.5
0.03132	0.25		-0.00797	13.75
0.03132	0.25		-0.00797	13
0.03133	0.25		-0.00797	12.25
0.03133	0.25		-0.00797	12.5
0.03133	0		-0.00797	13.5
0.03133	0		-0.00797	14.25
0.03133	0		-0.00797	13.5
0.03133	0.25		-0.00797	12.5
0.03133	0.25		-0.00797	12.25
0.03133	0.25		-0.00797	12.75
0.03133	0.25		-0.00797	14
0.03133	0.25		-0.00797	14.5
0.03133	0.25		-0.00797	13.5
0.03133	0.25		-0.00797	12.5
0.03134	0.25		-0.00797	12.25
0.03134	0.25		-0.00797	12.75
0.03134	0.25		-0.00797	14
0.03134	0		-0.00797	14.25
0.03134	0		-0.00797	13
0.03134	0		-0.00797	12.25
0.03134	0.25		-0.00797	12.5
0.03134	0.25		-0.00797	13
0.03134	0		-0.00797	14.25
0.03134	0.25		-0.00797	14.25
0.03134	0		-0.00797	13.25
0.03134	0.25		-0.00797	12.75
0.03134	0.25		-0.00797	12.5
0.03135	0.25		-0.00797	13
0.03135	0.25		-0.00797	14
0.03135	0.25		-0.00797	14.25
0.03135	0.25		-0.00797	12.75
0.03135	0.25		-0.00797	12.25
0.03135	0.25		-0.00797	12.5
0.03135	0		-0.00796	13.25
0.03135	0.25		-0.00796	14.5
0.03135	0.25		-0.00796	14.25
0.03135	0.25		-0.00796	13
0.03135	0.25		-0.00796	12.5
0.03135	0		-0.00796	12.75
0.03136	0.25		-0.00796	13.25
0.03136	0.25		-0.00796	14.25
0.03136	0.25		-0.00796	13.75
0.03136	0.25		-0.00796	12.75
0.03136	0.25		-0.00796	12.25
0.03136	0.25		-0.00796	12.75
0.03136	0		-0.00796	13.5
0.03136	0.25		-0.00796	14.5
0.03136	0.25		-0.00796	14
0.03136	0.25		-0.00796	12.75
0.03136	0.25		-0.00796	12.5
0.03136	0.25		-0.00796	12.75
0.03136	0.25		-0.00796	13.5
0.03137	0.25		-0.00796	14
0.03137	0.25		-0.00796	13.5
0.03137	0.25		-0.00796	12.25
0.03137	0.25		-0.00796	12.5
0.03137	0.25		-0.00796	13
0.03137	0.25		-0.00796	13.75
0.03137	0		-0.00796	14
0.03137	0		-0.00796	13.5
0.03137	0		-0.00796	12.5
0.03137	0.25		-0.00796	12.25
0.03137	0.25		-0.00796	13
0.03137	0.25		-0.00796	13.75
0.03138	0		-0.00796	13.75
0.03138	0		-0.00796	12.75
0.03138	0		-0.00796	12
0.03138	0.25		-0.00796	12.25
0.03138	0.25		-0.00796	13.25
0.03138	0.25		-0.00796	14
0.03138	0.25		-0.00796	13.75
0.03138	0.25		-0.00796	12.75
0.03138	0.25		-0.00796	12
0.03138	0.25		-0.00796	12.25
0.03138	0.25		-0.00796	13.5
0.03138	0.25		-0.00796	14
0.03138	0.25		-0.00796	13.25
0.03139	0.25		-0.00796	12.25
0.03139	0.25		-0.00796	12.25
0.03139	0.25		-0.00796	12.5
0.03139	0.25		-0.00796	13.75
0.03139	0.25		-0.00796	14
0.03139	0		-0.00796	13
0.03139	0		-0.00796	12.25
0.03139	0.25		-0.00796	12
0.03139	0.25		-0.00796	12.75
0.03139	0		-0.00796	13.5
0.03139	0		-0.00796	13.5
0.03139	0.25		-0.00796	12.5
0.0314	0.5		-0.00796	12.25
0.0314	0.25		-0.00796	12
0.0314	0		-0.00796	12.5
0.0314	0		-0.00796	13.75
0.0314	0		-0.00796	13.5
0.0314	0		-0.00796	12.5
0.0314	0		-0.00796	12
0.0314	0.25		-0.00796	12
0.0314	0.25		-0.00796	12.5
0.0314	0.25		-0.00796	13.25
0.0314	0		-0.00796	12.75
0.0314	0.25		-0.00796	11.75
0.0314	0		-0.00796	12
0.03141	0.25		-0.00796	12.25
0.03141	0		-0.00796	12.75
0.03141	0.25		-0.00796	13.25
0.03141	0		-0.00796	12.75
0.03141	0.25		-0.00796	12
0.03141	0		-0.00796	11.75
0.03141	0.25		-0.00796	12.25
0.03141	0.25		-0.00796	12.5
0.03141	0.25		-0.00796	12.5
0.03141	0.25		-0.00796	12.25
0.03141	0		-0.00796	11.75
0.03141	0.25		-0.00796	11.75
0.03142	0.25		-0.00796	12.25
0.03142	0		-0.00796	12.75
0.03142	0.25		-0.00796	12.75
0.03142	0		-0.00796	12.25
0.03142	0.25		-0.00796	11.75
0.03142	0		-0.00796	11.75
0.03142	0		-0.00796	12.5
0.03142	0.25		-0.00796	12.5
0.03142	0		-0.00796	12.25
0.03142	0.25		-0.00796	12
0.03142	0		-0.00796	11.75
0.03142	0.25		-0.00796	12
0.03142	0.25		-0.00796	12.25
0.03143	0.25		-0.00796	12.5
0.03143	0		-0.00796	12.25
0.03143	0.25		-0.00796	11.75
0.03143	0.25		-0.00796	11.75
0.03143	0.25		-0.00796	11.75
0.03143	0.25		-0.00796	12
0.03143	0.25		-0.00796	12
0.03143	0.25		-0.00796	11.75
0.03143	0.25		-0.00796	11.5
0.03143	0.25		-0.00796	11.75
0.03143	0		-0.00796	11.75
0.03143	0.25		-0.00796	12
0.03144	0.25		-0.00796	12
0.03144	0.25		-0.00796	11.75
0.03144	0.25		-0.00796	11.75
0.03144	0		-0.00796	11.5
0.03144	0.25		-0.00796	11.75
0.03144	0.25		-0.00796	11.5
0.03144	0.25		-0.00796	11.75
0.03144	0		-0.00796	11.5
0.03144	0.25		-0.00796	11.25
0.03144	0.25		-0.00796	11.5
0.03144	0		-0.00796	11.75
0.03144	0.25		-0.00796	11.75
0.03144	0		-0.00796	11.75
0.03145	0		-0.00796	11.75
0.03145	0.25		-0.00796	11.5
0.03145	0		-0.00796	11.5
0.03145	0.25		-0.00796	11.5
0.03145	0.25		-0.00796	11.75
0.03145	0.25		-0.00796	11.75
0.03145	0.25		-0.00795	11.5
0.03145	0.25		-0.00795	11.5
0.03145	0.25		-0.00795	11.5
0.03145	0		-0.00795	11.75
0.03145	0.25		-0.00795	11.75
0.03145	0.25		-0.00795	11.75
0.03146	0.25		-0.00795	11.5
0.03146	0.25		-0.00795	11.5
0.03146	0.25		-0.00795	11.25
0.03146	0		-0.00795	11.5
0.03146	0		-0.00795	11.5
0.03146	0.25		-0.00795	11.5
0.03146	0		-0.00795	11.25
0.03146	0.25		-0.00795	11.5
0.03146	0		-0.00795	11.5
0.03146	0.25		-0.00795	11.5
0.03146	0.25		-0.00795	11.5
0.03146	0.25		-0.00795	11.5
0.03146	0		-0.00795	11.5
0.03147	0.25		-0.00795	11.25
0.03147	0.25		-0.00795	11.25
0.03147	0.25		-0.00795	11.5
0.03147	0.25		-0.00795	11.5
0.03147	0.25		-0.00795	11.5
0.03147	0		-0.00795	11.25
0.03147	0		-0.00795	11.25
0.03147	0		-0.00795	11.25
0.03147	0		-0.00795	11.5
0.03147	0.25		-0.00795	11.5
0.03147	0		-0.00795	11.5
0.03147	0.25		-0.00795	11.25
0.03148	0.25		-0.00795	11.25
0.03148	0.25		-0.00795	11.25
0.03148	0.25		-0.00795	11.25
0.03148	0		-0.00795	11.5
0.03148	0		-0.00795	11.5
0.03148	0.25		-0.00795	11.25
0.03148	0.25		-0.00795	11
0.03148	0.25		-0.00795	11.25
0.03148	0.25		-0.00795	11.25
0.03148	0		-0.00795	11.25
0.03148	0		-0.00795	11.25
0.03148	0.25		-0.00795	11.25
0.03148	0.25		-0.00795	11
0.03149	0.25		-0.00795	11.25
0.03149	0		-0.00795	11.25
0.03149	0.25		-0.00795	11
0.03149	0.25		-0.00795	11
0.03149	0.25		-0.00795	11
0.03149	0.25		-0.00795	11
0.03149	0.25		-0.00795	11.25
0.03149	0.25		-0.00795	11.25
0.03149	0.25		-0.00795	11.25
0.03149	0.25		-0.00795	11.25
0.03149	0.25		-0.00795	11
0.03149	0.25		-0.00795	11
0.0315	0.25		-0.00795	11
0.0315	0		-0.00795	11.25
0.0315	0.25		-0.00795	11
0.0315	0.25		-0.00795	11
0.0315	0.25		-0.00795	10.75
0.0315	0.25		-0.00795	10.75
0.0315	0.25		-0.00795	11
0.0315	0.25		-0.00795	11
0.0315	0		-0.00795	11
0.0315	0		-0.00795	11.25
0.0315	0		-0.00795	11
0.0315	0.25		-0.00795	11
0.0315	0.25		-0.00795	11
0.03151	0.25		-0.00795	11.25
0.03151	0.25		-0.00795	11
0.03151	0.25		-0.00795	11
0.03151	0.25		-0.00795	11
0.03151	0		-0.00795	11
0.03151	0.25		-0.00795	11
0.03151	0.25		-0.00795	11
0.03151	0.25		-0.00795	11
0.03151	0		-0.00795	10.75
0.03151	0.25		-0.00795	10.75
0.03151	0		-0.00795	11
0.03151	0.25		-0.00795	11
0.03152	0.25		-0.00795	11
0.03152	0.25		-0.00795	11
0.03152	0.25		-0.00795	10.75
0.03152	0		-0.00795	10.75
0.03152	0.25		-0.00795	11
0.03152	0.25		-0.00795	11
0.03152	0		-0.00795	11
0.03152	0		-0.00795	11
0.03152	0.25		-0.00795	10.75
0.03152	0		-0.00795	10.5
0.03152	0.25		-0.00795	10.75
0.03152	0.25		-0.00795	11
0.03152	0.25		-0.00795	11
0.03153	0		-0.00795	10.75
0.03153	0.25		-0.00795	10.75
0.03153	0.25		-0.00795	10.75
0.03153	0.25		-0.00795	10.75
0.03153	0		-0.00795	10.75
0.03153	0		-0.00795	11
0.03153	0.25		-0.00795	10.75
0.03153	0.25		-0.00795	10.75
0.03153	0		-0.00795	10.75
0.03153	0.25		-0.00795	10.75
0.03153	0.25		-0.00795	10.75
0.03153	0.25		-0.00795	10.75
0.03154	0.25		-0.00795	10.75
0.03154	0.25		-0.00795	10.5
0.03154	0.25		-0.00795	10.5
0.03154	0.25		-0.00795	11
0.03154	0		-0.00795	11
0.03154	0.25		-0.00795	10.75
0.03154	0		-0.00795	10.5
0.03154	0.25		-0.00795	10.75
0.03154	0.25		-0.00795	10.5
0.03154	0		-0.00795	10.5
0.03154	0		-0.00795	10.5
0.03154	0.25		-0.00795	10.5
0.03154	0.25		-0.00795	10.5
0.03155	0.25		-0.00795	10.75
0.03155	0.25		-0.00795	10.75
0.03155	0		-0.00795	10.75
0.03155	0.25		-0.00795	10.5
0.03155	0.25		-0.00795	10.75
0.03155	0		-0.00795	10.75
0.03155	0		-0.00794	10.5
0.03155	0.25		-0.00794	10.5
0.03155	0.25		-0.00794	10.5
0.03155	0		-0.00794	10.5
0.03155	0		-0.00794	10.25
0.03155	0.25		-0.00794	10.5
0.03156	0.25		-0.00794	10.5
0.03156	0.25		-0.00794	10.5
0.03156	0.25		-0.00794	10.5
0.03156	0		-0.00794	10.5
0.03156	0.25		-0.00794	10.75
0.03156	0		-0.00794	10.5
0.03156	0		-0.00794	10.25
0.03156	0.25		-0.00794	10.5
0.03156	0.25		-0.00794	10.25
0.03156	0		-0.00794	10.5
0.03156	0.25		-0.00794	10.5
0.03156	0.25		-0.00794	10.25
0.03156	0.25		-0.00794	10.25
0.03157	0		-0.00794	10.5
0.03157	0		-0.00794	10.5
0.03157	0.25		-0.00794	10.5
0.03157	0.25		-0.00794	10.5
0.03157	0.25		-0.00794	10.25
0.03157	0		-0.00794	10.5
0.03157	0.25		-0.00794	10.25
0.03157	0		-0.00794	10.5
0.03157	0		-0.00794	10.25
0.03157	0.25		-0.00794	10.25
0.03157	0		-0.00794	10.25
0.03157	0.25		-0.00794	10.25
0.03158	0		-0.00794	10.5
0.03158	0.25		-0.00794	10.5
0.03158	0.25		-0.00794	10.25
0.03158	0		-0.00794	10.5
0.03158	0.25		-0.00794	10.25
0.03158	0.25		-0.00794	10
0.03158	0		-0.00794	10.5
0.03158	0		-0.00794	10.25
0.03158	0.25		-0.00794	10.25
0.03158	0.25		-0.00794	10.25
0.03158	0.25		-0.00794	10
0.03158	0		-0.00794	10.25
0.03158	0.25		-0.00794	10.5
0.03159	0		-0.00794	10.5
0.03159	0		-0.00794	10.25
0.03159	0		-0.00794	10.25
0.03159	0.25		-0.00794	10
0.03159	0.25		-0.00794	10.25
0.03159	0.25		-0.00794	10.25
0.03159	0		-0.00794	10.25
0.03159	0.25		-0.00794	10.25
0.03159	0		-0.00794	10.25
0.03159	0		-0.00794	10
0.03159	0.25		-0.00794	10.25
0.03159	0.25		-0.00794	10.25
0.0316	0.25		-0.00794	10.25
0.0316	0.25		-0.00794	10.25
0.0316	0		-0.00794	10
0.0316	0.25		-0.00794	10.25
0.0316	0.25		-0.00794	10.25
0.0316	0.25		-0.00794	10
0.0316	0.25		-0.00794	10
0.0316	0.25		-0.00794	10.25
0.0316	0		-0.00794	10
0.0316	0.25		-0.00794	10
0.0316	0.25		-0.00794	10
0.0316	0		-0.00794	10.25
0.0316	0.25		-0.00794	10.25
0.03161	0.25		-0.00794	10.25
0.03161	0.25		-0.00794	10
0.03161	0.25		-0.00794	10
0.03161	0.25		-0.00794	10.25
0.03161	0.25		-0.00794	10
0.03161	0.25		-0.00794	10
0.03161	0.25		-0.00794	10
0.03161	0.25		-0.00794	9.75
0.03161	0.25		-0.00794	10
0.03161	0		-0.00794	10
0.03161	0		-0.00794	10.25
0.03161	0.25		-0.00794	10
0.03162	0.25		-0.00794	9.75
0.03162	0.25		-0.00794	10
0.03162	0.25		-0.00794	9.75
0.03162	0.25		-0.00794	10
0.03162	0		-0.00794	10
0.03162	0.25		-0.00794	10
0.03162	0.25		-0.00794	9.75
0.03162	0.25		-0.00794	9.75
0.03162	0.25		-0.00794	10
0.03162	0.25		-0.00794	10.25
0.03162	0.25		-0.00794	10.25
0.03162	0		-0.00794	10
0.03162	0.25		-0.00794	9.75
0.03163	0.25		-0.00794	9.75
0.03163	0.25		-0.00794	9.75
0.03163	0		-0.00794	10
0.03163	0		-0.00794	9.75
0.03163	0.25		-0.00794	10
0.03163	0.25		-0.00794	9.75
0.03163	0.25		-0.00794	9.75
0.03163	0.25		-0.00794	10
0.03163	0.25		-0.00794	9.75
0.03163	0.25		-0.00794	10
0.03163	0.25		-0.00794	10
0.03163	0.25		-0.00794	9.75
0.03164	0.25		-0.00794	9.75
0.03164	0.25		-0.00794	9.75
0.03164	0.25		-0.00794	10
0.03164	0.25		-0.00794	9.75
0.03164	0.25		-0.00794	10
0.03164	0		-0.00794	9.75
0.03164	0.25		-0.00794	9.75
0.03164	0.25		-0.00794	9.75
0.03164	0.25		-0.00794	9.75
0.03164	0.25		-0.00794	9.75
0.03164	0.25		-0.00794	9.5
0.03164	0.25		-0.00794	9.5
0.03164	0.25		-0.00794	9.75
0.03165	0.25		-0.00794	9.5
0.03165	0.25		-0.00794	9.75
0.03165	0.25		-0.00794	9.5
0.03165	0.25		-0.00794	9.5
0.03165	0.25		-0.00794	9.5
0.03165	0.25		-0.00794	9.75
0.03165	0		-0.00793	9.75
0.03165	0		-0.00793	9.75
0.03165	0		-0.00793	9.75
0.03165	0		-0.00793	9.5
0.03165	0.25		-0.00793	9.75
0.03165	0		-0.00793	9.5
0.03166	0		-0.00793	9.5
0.03166	0.25		-0.00793	9.75
0.03166	0.25		-0.00793	9.5
0.03166	0		-0.00793	9.75
0.03166	0.25		-0.00793	9.5
0.03166	0.25		-0.00793	9.5
0.03166	0.25		-0.00793	9.5
0.03166	0.25		-0.00793	9.75
0.03166	0		-0.00793	9.5
0.03166	0.25		-0.00793	9.5
0.03166	0.25		-0.00793	9.5
0.03166	0		-0.00793	9.5
0.03166	0.25		-0.00793	9.5
0.03167	0.25		-0.00793	9.75
0.03167	0		-0.00793	9.5
0.03167	0.25		-0.00793	9.5
0.03167	0.25		-0.00793	9.25
0.03167	0		-0.00793	9.75
0.03167	0.25		-0.00793	9.5
0.03167	0.25		-0.00793	9.75
0.03167	0.25		-0.00793	9.5
0.03167	0.25		-0.00793	9.5
0.03167	0.25		-0.00793	9.5
0.03167	0.25		-0.00793	9.5
0.03167	0.25		-0.00793	9.5
0.03168	0.25		-0.00793	9.5
0.03168	0		-0.00793	9.5
0.03168	0.25		-0.00793	9.25
0.03168	0		-0.00793	9.5
0.03168	0.25		-0.00793	9.25
0.03168	0.25		-0.00793	9.5
0.03168	0.25		-0.00793	9.75
0.03168	0		-0.00793	9.5
0.03168	0.25		-0.00793	9.25
0.03168	0		-0.00793	9.25
0.03168	0.25		-0.00793	9.25
0.03168	0.25		-0.00793	9.25
0.03168	0		-0.00793	9.25
0.03169	0		-0.00793	9.5
0.03169	0		-0.00793	9.25
0.03169	0		-0.00793	9.5
0.03169	0.25		-0.00793	9.5
0.03169	0.25		-0.00793	9.25
0.03169	0.25		-0.00793	9.25
0.03169	0		-0.00793	9.5
0.03169	0.25		-0.00793	9.5
0.03169	0.25		-0.00793	9.25
0.03169	0.25		-0.00793	9.25
0.03169	0.25		-0.00793	9.25
0.03169	0		-0.00793	9.25
0.0317	0.25		-0.00793	9.25
0.0317	0.25		-0.00793	9.25
0.0317	0.25		-0.00793	9.25
0.0317	0.25		-0.00793	9.25
0.0317	0.25		-0.00793	9.25
0.0317	0.25		-0.00793	9.5
0.0317	0.25		-0.00793	9.25
0.0317	0.25		-0.00793	9.25
0.0317	0.25		-0.00793	9.25
0.0317	0.25		-0.00793	9.25
0.0317	0.25		-0.00793	9.25
0.0317	0.25		-0.00793	9.25
0.0317	0		-0.00793	9
0.03171	0.25		-0.00793	9.25
0.03171	0.25		-0.00793	9.25
0.03171	0.25		-0.00793	9.25
0.03171	0.25		-0.00793	9.25
0.03171	0.25		-0.00793	9.25
0.03171	0		-0.00793	9
0.03171	0.25		-0.00793	9.25
0.03171	0		-0.00793	9
0.03171	0.25		-0.00793	9
0.03171	0		-0.00793	9.25
0.03171	0		-0.00793	9
0.03171	0.25		-0.00793	9
0.03172	0		-0.00793	9.25
0.03172	0.25		-0.00793	9
0.03172	0.25		-0.00793	9
0.03172	0.25		-0.00793	9.25
0.03172	0.25		-0.00793	9
0.03172	0.25		-0.00793	9
0.03172	0.25		-0.00793	9.25
0.03172	0		-0.00793	9
0.03172	0.25		-0.00793	9
0.03172	0.25		-0.00793	9
0.03172	0		-0.00793	9
0.03172	0.25		-0.00793	9
0.03172	0.25		-0.00793	9.25
0.03173	0		-0.00793	9
0.03173	0.25		-0.00793	9
0.03173	0.25		-0.00793	9
0.03173	0.25		-0.00793	9
0.03173	0.25		-0.00793	8.75
0.03173	0		-0.00793	9
0.03173	0.25		-0.00793	9
0.03173	0.25		-0.00793	8.75
0.03173	0		-0.00793	9
0.03173	0.25		-0.00793	9
0.03173	0.25		-0.00793	9
0.03173	0.25		-0.00793	9
0.03174	0		-0.00793	9
0.03174	0.25		-0.00793	9
0.03174	0.25		-0.00793	9
0.03174	0		-0.00793	9
0.03174	0.25		-0.00793	9
0.03174	0.25		-0.00793	8.75
0.03174	0.25		-0.00793	9
0.03174	0.25		-0.00793	8.75
0.03174	0.25		-0.00793	8.75
0.03174	0.25		-0.00793	9
0.03174	0.25		-0.00793	8.75
0.03174	0.25		-0.00793	8.75
0.03174	0.25		-0.00793	8.75
0.03175	0.25		-0.00793	9
0.03175	0.25		-0.00793	9
0.03175	0.25		-0.00793	8.75
0.03175	0.25		-0.00793	8.75
0.03175	0.25		-0.00793	8.75
0.03175	0.25		-0.00793	8.75
0.03175	0.25		-0.00792	8.75
0.03175	0		-0.00792	9
0.03175	0		-0.00792	8.75
0.03175	0.25		-0.00792	8.75
0.03175	0.25		-0.00792	9
0.03175	0		-0.00792	8.75
0.03176	0.25		-0.00792	8.75
0.03176	0.25		-0.00792	8.75
0.03176	0		-0.00792	8.75
0.03176	0.25		-0.00792	8.75
0.03176	0		-0.00792	8.5
0.03176	0.25		-0.00792	8.75
0.03176	0.25		-0.00792	9
0.03176	0.25		-0.00792	8.75
0.03176	0.25		-0.00792	8.75
0.03176	0		-0.00792	8.75
0.03176	0.25		-0.00792	8.75
0.03176	0		-0.00792	8.5
0.03176	0.25		-0.00792	8.75
0.03177	0.25		-0.00792	8.5
0.03177	0.25		-0.00792	8.75
0.03177	0.25		-0.00792	8.5
0.03177	0.25		-0.00792	8.75
0.03177	0		-0.00792	8.75
0.03177	0		-0.00792	8.5
0.03177	0.25		-0.00792	8.75
0.03177	0.25		-0.00792	8.75
0.03177	0		-0.00792	8.75
0.03177	0.25		-0.00792	8.75
0.03177	0.25		-0.00792	8.75
0.03177	0.25		-0.00792	8.5
0.03178	0.25		-0.00792	8.75
0.03178	0		-0.00792	8.5
0.03178	0.25		-0.00792	8.75
0.03178	0		-0.00792	8.5
0.03178	0.25		-0.00792	8.75
0.03178	0.25		-0.00792	8.75
0.03178	0		-0.00792	8.5
0.03178	0.25		-0.00792	8.5
0.03178	0.25		-0.00792	8.75
0.03178	0		-0.00792	8.5
0.03178	0.25		-0.00792	8.5
0.03178	0		-0.00792	8.75
0.03178	0.25		-0.00792	8.75
0.03179	0		-0.00792	8.5
0.03179	0.25		-0.00792	8.5
0.03179	0.25		-0.00792	8.5
0.03179	0.25		-0.00792	8.5
0.03179	0.25		-0.00792	8.75
0.03179	0		-0.00792	8.5
0.03179	0		-0.00792	8.5
0.03179	0		-0.00792	8.5
0.03179	0.25		-0.00792	8.5
0.03179	0.25		-0.00792	8.5
0.03179	0.25		-0.00792	8.25
0.03179	0.25		-0.00792	8.5
0.0318	0		-0.00792	8.5
0.0318	0.25		-0.00792	8.5
0.0318	0		-0.00792	8.25
0.0318	0.25		-0.00792	8.5
0.0318	0.25		-0.00792	8.5
0.0318	0		-0.00792	8.5
0.0318	0		-0.00792	8.25
0.0318	0.25		-0.00792	8.25
0.0318	0.25		-0.00792	8.5
0.0318	0.25		-0.00792	8.5
0.0318	0.25		-0.00792	8.5
0.0318	0.25		-0.00792	8.25
0.0318	0.25		-0.00792	8.25
0.03181	0.25		-0.00792	8.5
0.03181	0.25		-0.00792	8.5
0.03181	0		-0.00792	8.25
0.03181	0.25		-0.00792	8.5
0.03181	0.25		-0.00792	8.25
0.03181	0.25		-0.00792	8.5
0.03181	0.25		-0.00792	8.5
0.03181	0.25		-0.00792	8.5
0.03181	0.25		-0.00792	8.5
0.03181	0.25		-0.00792	8.5
0.03181	0.25		-0.00792	8.5
0.03181	0		-0.00792	8.25
0.03182	0.25		-0.00792	8.5
0.03182	0.25		-0.00792	8.25
0.03182	0		-0.00792	8.5
0.03182	0.25		-0.00792	8.5
0.03182	0		-0.00792	8.25
0.03182	0.25		-0.00792	8.5
0.03182	0.25		-0.00792	8.25
0.03182	0.25		-0.00792	8.5
0.03182	0		-0.00792	8.25
0.03182	0.25		-0.00792	8.25
0.03182	0		-0.00792	8.25
0.03182	0.5		-0.00792	8.25
0.03182	0.25		-0.00792	8.25
0.03183	0.25		-0.00792	8.25
0.03183	0.25		-0.00792	8.5
0.03183	0.25		-0.00792	8.25
0.03183	0.25		-0.00792	8.25
0.03183	0		-0.00792	8.25
0.03183	0.25		-0.00792	8.25
0.03183	0.25		-0.00792	8.25
0.03183	0.25		-0.00792	8.25
0.03183	0		-0.00792	8.25
0.03183	0.25		-0.00792	8.25
0.03183	0.25		-0.00792	8.25
0.03183	0.25		-0.00792	8
0.03184	0.25		-0.00792	8.25
0.03184	0		-0.00792	8.25
0.03184	0.25		-0.00792	8.25
0.03184	0.25		-0.00792	8.25
0.03184	0.25		-0.00792	8.25
0.03184	0		-0.00792	8.25
0.03184	0		-0.00792	8
0.03184	0.25		-0.00792	8.25
0.03184	0.25		-0.00792	8.25
0.03184	0		-0.00792	8.25
0.03184	0.25		-0.00792	8
0.03184	0		-0.00792	8
0.03184	0.25		-0.00792	8.25
0.03185	0.25		-0.00792	8
0.03185	0		-0.00792	8
0.03185	0.25		-0.00792	8
0.03185	0.25		-0.00792	8.25
0.03185	0.25		-0.00792	8
0.03185	0.25		-0.00792	8.25
0.03185	0.25		-0.00791	8.25
0.03185	0		-0.00791	8
0.03185	0		-0.00791	8.25
0.03185	0.25		-0.00791	8
0.03185	0		-0.00791	8
0.03185	0.25		-0.00791	8.25
0.03186	0		-0.00791	8
0.03186	0		-0.00791	8
0.03186	0.25		-0.00791	8
0.03186	0.25		-0.00791	8
0.03186	0.25		-0.00791	8
0.03186	0		-0.00791	8
0.03186	0		-0.00791	8
0.03186	0.25		-0.00791	8
0.03186	0		-0.00791	8
0.03186	0		-0.00791	8
0.03186	0.25		-0.00791	8
0.03186	0.25		-0.00791	8
0.03186	0		-0.00791	8
0.03187	0.25		-0.00791	8
0.03187	0.25		-0.00791	8
0.03187	0.25		-0.00791	8
0.03187	0.25		-0.00791	8
0.03187	0.25		-0.00791	8
0.03187	0.25		-0.00791	8
0.03187	0		-0.00791	8
0.03187	0.25		-0.00791	7.75
0.03187	0.25		-0.00791	8
0.03187	0		-0.00791	7.75
0.03187	0		-0.00791	7.75
0.03187	0.25		-0.00791	8
0.03188	0.25		-0.00791	8
0.03188	0.25		-0.00791	8
0.03188	0.25		-0.00791	7.75
0.03188	0		-0.00791	8
0.03188	0.25		-0.00791	8
0.03188	0.5		-0.00791	8
0.03188	0.25		-0.00791	7.75
0.03188	0.25		-0.00791	8
0.03188	0.25		-0.00791	7.75
0.03188	0.25		-0.00791	8
0.03188	0.25		-0.00791	7.75
0.03188	0.25		-0.00791	8
0.03188	0.25		-0.00791	8
0.03189	0.25		-0.00791	8
0.03189	0		-0.00791	8
0.03189	0		-0.00791	8
0.03189	0.25		-0.00791	7.75
0.03189	0.25		-0.00791	7.75
0.03189	0		-0.00791	7.75
0.03189	0.25		-0.00791	8
0.03189	0.25		-0.00791	7.75
0.03189	0		-0.00791	7.75
0.03189	0.25		-0.00791	8
0.03189	0.25		-0.00791	7.75
0.03189	0.25		-0.00791	7.75
0.0319	0.25		-0.00791	7.75
0.0319	0.25		-0.00791	7.75
0.0319	0		-0.00791	7.75
0.0319	0		-0.00791	7.75
0.0319	0.25		-0.00791	7.75
0.0319	0		-0.00791	8
0.0319	0.25		-0.00791	7.75
0.0319	0		-0.00791	7.75
0.0319	0.25		-0.00791	7.75
0.0319	0		-0.00791	7.75
0.0319	0.25		-0.00791	7.75
0.0319	0		-0.00791	7.75
0.0319	0		-0.00791	7.75
0.03191	0.25		-0.00791	8
0.03191	0.25		-0.00791	7.75
0.03191	0.25		-0.00791	7.75
0.03191	0.25		-0.00791	7.75
0.03191	0		-0.00791	7.75
0.03191	0.25		-0.00791	7.75
0.03191	0.25		-0.00791	7.5
0.03191	0.25		-0.00791	7.5
0.03191	0.25		-0.00791	7.75
0.03191	0		-0.00791	7.75
0.03191	0		-0.00791	7.75
0.03191	0.25		-0.00791	7.75
0.03192	0.25		-0.00791	7.75
0.03192	0.25		-0.00791	7.5
0.03192	0.25		-0.00791	7.75
0.03192	0.25		-0.00791	7.5
0.03192	0.25		-0.00791	7.5
0.03192	0		-0.00791	7.75
0.03192	0		-0.00791	7.75
0.03192	0.25		-0.00791	7.75
0.03192	0.25		-0.00791	7.75
0.03192	0.25		-0.00791	7.5
0.03192	0		-0.00791	7.5
0.03192	0		-0.00791	7.5
0.03192	0		-0.00791	7.5
0.03193	0.25		-0.00791	7.5
0.03193	0		-0.00791	7.5
0.03193	0		-0.00791	7.75
0.03193	0.25		-0.00791	7.5
0.03193	0.25		-0.00791	7.5
0.03193	0		-0.00791	7.75
0.03193	0		-0.00791	7.75
0.03193	0		-0.00791	7.5
0.03193	0.25		-0.00791	7.75
0.03193	0		-0.00791	7.5
0.03193	0		-0.00791	7.5
0.03193	0		-0.00791	7.5
0.03194	0.25		-0.00791	7.5
0.03194	0.25		-0.00791	7.5
0.03194	0		-0.00791	7.5
0.03194	0.25		-0.00791	7.5
0.03194	0.25		-0.00791	7.5
0.03194	0		-0.00791	7.5
0.03194	0.25		-0.00791	7.75
0.03194	0		-0.00791	7.5
0.03194	0.25		-0.00791	7.75
0.03194	0.25		-0.00791	7.5
0.03194	0.25		-0.00791	7.75
0.03194	0.25		-0.00791	7.75
0.03194	0.25		-0.00791	7.5
0.03195	0		-0.00791	7.5
0.03195	0.25		-0.00791	7.5
0.03195	0.25		-0.00791	7.5
0.03195	0.25		-0.00791	7.5
0.03195	0		-0.00791	7.5
0.03195	0.25		-0.00791	7.5
0.03195	0		-0.0079	7.5
0.03195	0.25		-0.0079	7.75
0.03195	0.25		-0.0079	7.5
0.03195	0.25		-0.0079	7.5
0.03195	0.25		-0.0079	7.5
0.03195	0.25		-0.0079	7.25
0.03196	0.25		-0.0079	7.5
0.03196	0.25		-0.0079	7.5
0.03196	0.25		-0.0079	7.5
0.03196	0.25		-0.0079	7.5
0.03196	0		-0.0079	7.5
0.03196	0.25		-0.0079	7.25
0.03196	0.25		-0.0079	7.25
0.03196	0		-0.0079	7.25
0.03196	0.25		-0.0079	7.5
0.03196	0.25		-0.0079	7.5
0.03196	0.25		-0.0079	7.25
0.03196	0.25		-0.0079	7.5
0.03196	0.25		-0.0079	7.5
0.03197	0.25		-0.0079	7.25
0.03197	0		-0.0079	7.25
0.03197	0.25		-0.0079	7.25
0.03197	0.25		-0.0079	7.25
0.03197	0.25		-0.0079	7.5
0.03197	0		-0.0079	7.25
0.03197	0		-0.0079	7.25
0.03197	0.25		-0.0079	7.5
0.03197	0.25		-0.0079	7.25
0.03197	0		-0.0079	7.25
0.03197	0		-0.0079	7.25
0.03197	0		-0.0079	7.25
0.03198	0.25		-0.0079	7.5
0.03198	0		-0.0079	7.25
0.03198	0		-0.0079	7.25
0.03198	0.25		-0.0079	7
0.03198	0.25		-0.0079	7.25
0.03198	0.25		-0.0079	7.25
0.03198	0.25		-0.0079	7.5
0.03198	0.25		-0.0079	7.25
0.03198	0		-0.0079	7.5
0.03198	0.25		-0.0079	7.25
0.03198	0		-0.0079	7.25
0.03198	0.25		-0.0079	7.25
0.03198	0.25		-0.0079	7
0.03199	0.25		-0.0079	7.25
0.03199	0.25		-0.0079	7.25
0.03199	0.25		-0.0079	7
0.03199	0.25		-0.0079	7.25
0.03199	0.25		-0.0079	7.25
0.03199	0		-0.0079	7.25
0.03199	0.25		-0.0079	7.25
0.03199	0.25		-0.0079	7
0.03199	0.25		-0.0079	7.25
0.03199	0		-0.0079	7
0.03199	0.25		-0.0079	7
0.03199	0.25		-0.0079	7.25
0.032	0		-0.0079	7
0.032	0.25		-0.0079	7.25
0.032	0.25		-0.0079	7.25
0.032	0.25		-0.0079	7
0.032	0		-0.0079	7
0.032	0.25		-0.0079	7
0.032	0.25		-0.0079	7
0.032	0.25		-0.0079	7
0.032	0		-0.0079	7
0.032	0.25		-0.0079	7.25
0.032	0.25		-0.0079	7
0.032	0.25		-0.0079	7
0.032	0		-0.0079	7.25
0.03201	0.25		-0.0079	7.25
0.03201	0.25		-0.0079	7
0.03201	0.25		-0.0079	7
0.03201	0.25		-0.0079	7.25
0.03201	0.25		-0.0079	7
0.03201	0.25		-0.0079	7.25
0.03201	0.25		-0.0079	7
0.03201	0.25		-0.0079	7.25
0.03201	0.25		-0.0079	7
0.03201	0.25		-0.0079	7
0.03201	0		-0.0079	7
0.03201	0.25		-0.0079	7
0.03202	0.25		-0.0079	7
0.03202	0.25		-0.0079	7
0.03202	0.25		-0.0079	7
0.03202	0.25		-0.0079	7
0.03202	0.25		-0.0079	7
0.03202	0.25		-0.0079	7
0.03202	0.25		-0.0079	7
0.03202	0		-0.0079	7
0.03202	0.25		-0.0079	7
0.03202	0		-0.0079	7
0.03202	0.25		-0.0079	7
0.03202	0.25		-0.0079	7
0.03202	0.25		-0.0079	7
0.03203	0.25		-0.0079	7
0.03203	0		-0.0079	7
0.03203	0.25		-0.0079	7
0.03203	0.25		-0.0079	7
0.03203	0.25		-0.0079	7
0.03203	0.25		-0.0079	7
0.03203	0.25		-0.0079	7
0.03203	0		-0.0079	6.75
0.03203	0.25		-0.0079	7
0.03203	0.25		-0.0079	6.75
0.03203	0.25		-0.0079	7
0.03203	0		-0.0079	6.75
0.03204	0		-0.0079	7
0.03204	0.25		-0.0079	7
0.03204	0.25		-0.0079	7
0.03204	0		-0.0079	7
0.03204	0.25		-0.0079	7
0.03204	0.25		-0.0079	7
0.03204	0		-0.0079	6.75
0.03204	0		-0.0079	7
0.03204	0.25		-0.0079	7
0.03204	0		-0.0079	6.75
0.03204	0		-0.0079	6.75
0.03204	0		-0.0079	7
0.03204	0.25		-0.0079	7
0.03205	0.25		-0.0079	6.75
0.03205	0.25		-0.0079	6.75
0.03205	0		-0.0079	6.75
0.03205	0		-0.0079	7
0.03205	0		-0.0079	6.75
0.03205	0.25		-0.0079	6.75
0.03205	0		-0.00789	6.75
0.03205	0.25		-0.00789	7
0.03205	0.25		-0.00789	7
0.03205	0.25		-0.00789	6.75
0.03205	0		-0.00789	6.75
0.03205	0		-0.00789	6.75
0.03206	0.25		-0.00789	6.75
0.03206	0.25		-0.00789	6.5
0.03206	0		-0.00789	6.75
0.03206	0.25		-0.00789	6.75
0.03206	0.25		-0.00789	6.75
0.03206	0		-0.00789	6.75
0.03206	0		-0.00789	6.75
0.03206	0.25		-0.00789	6.75
0.03206	0.5		-0.00789	6.75
0.03206	-0.5		-0.00789	7
0.03206	-3		-0.00789	6.75
0.03206	-3.5		-0.00789	7
0.03206	-0.25		-0.00789	6.75
0.03207	6		-0.00789	6.5
0.03207	9.25		-0.00789	6.75
0.03207	5.25		-0.00789	6.75
0.03207	-3		-0.00789	6.75
0.03207	-9.5		-0.00789	6.75
0.03207	-8.75		-0.00789	6.75
0.03207	-0.75		-0.00789	6.75
0.03207	8.25		-0.00789	6.75
0.03207	11		-0.00789	6.75
0.03207	4.75		-0.00789	6.75
0.03207	-5.75		-0.00789	6.75
0.03207	-12		-0.00789	6.75
0.03208	-8.75		-0.00789	6.5
0.03208	2		-0.00789	6.75
0.03208	12		-0.00789	6.75
0.03208	12.25		-0.00789	6.75
0.03208	3.25		-0.00789	6.75
0.03208	-8.5		-0.00789	6.5
0.03208	-13		-0.00789	6.5
0.03208	-7.25		-0.00789	6.75
0.03208	4.25		-0.00789	6.5
0.03208	13		-0.00789	6.5
0.03208	11.25		-0.00789	6.75
0.03208	0.75		-0.00789	6.75
0.03208	-10.25		-0.00789	6.5
0.03209	-12.75		-0.00789	6.5
0.03209	-5		-0.00789	6.75
0.03209	7		-0.00789	6.5
0.03209	14		-0.00789	6.5
0.03209	9.75		-0.00789	6.5
0.03209	-1.75		-0.00789	6.5
0.03209	-12.5		-0.00789	6.75
0.03209	-13		-0.00789	6.75
0.03209	-3.5		-0.00789	6.5
0.03209	9		-0.00789	6.5
0.03209	15		-0.00789	6.75
0.03209	9		-0.00789	6.75
0.0321	-4		-0.00789	6.5
0.0321	-13.25		-0.00789	6.5
0.0321	-12.5		-0.00789	6.5
0.0321	-1.5		-0.00789	6.75
0.0321	10.5		-0.00789	6.5
0.0321	14		-0.00789	6.75
0.0321	6.75		-0.00789	6.5
0.0321	-5.5		-0.00789	6.5
0.0321	-13		-0.00789	6.5
0.0321	-10.25		-0.00789	6.5
0.0321	1.25		-0.00789	6.5
0.0321	11.75		-0.00789	6.25
0.0321	13.25		-0.00789	6.5
0.03211	4.25		-0.00789	6.5
0.03211	-8.25		-0.00789	6.5
0.03211	-13.5		-0.00789	6.5
0.03211	-8.5		-0.00789	6.5
0.03211	3.5		-0.00789	6.5
0.03211	13.25		-0.00789	6.5
0.03211	12.25		-0.00789	6.5
0.03211	1.75		-0.00789	6.25
0.03211	-10		-0.00789	6.5
0.03211	-13.5		-0.00789	6.5
0.03211	-6.25		-0.00789	6.5
0.03211	6.5		-0.00789	6.5
0.03212	14.25		-0.00789	6.5
0.03212	10.75		-0.00789	6.5
0.03212	-1		-0.00789	6.5
0.03212	-12		-0.00789	6.5
0.03212	-13		-0.00789	6.5
0.03212	-4		-0.00789	6.5
0.03212	8.5		-0.00789	6.5
0.03212	14.5		-0.00789	6.5
0.03212	8.75		-0.00789	6.25
0.03212	-3.5		-0.00789	6.5
0.03212	-12.75		-0.00789	6.5
0.03212	-11.75		-0.00789	6.25
0.03212	-1.5		-0.00789	6.5
0.03213	10.25		-0.00789	6.5
0.03213	14		-0.00789	6.5
0.03213	6.75		-0.00789	6.25
0.03213	-5.75		-0.00789	6.25
0.03213	-13.25		-0.00789	6.25
0.03213	-10.25		-0.00789	6.5
0.03213	1		-0.00789	6.25
0.03213	11.75		-0.00789	6.25
0.03213	13		-0.00789	6.25
0.03213	4.25		-0.00789	6.25
0.03213	-7.75		-0.00789	6.5
0.03213	-13.25		-0.00789	6.5
0.03214	-8.25		-0.00789	6.25
0.03214	3.5		-0.00789	6.25
0.03214	12.75		-0.00789	6.5
0.03214	11.75		-0.00789	6.25
0.03214	1.5		-0.00789	6.5
0.03214	-9.5		-0.00789	6.5
0.03214	-13.25		-0.00789	6.25
0.03214	-6.25		-0.00789	6.25
0.03214	5.75		-0.00789	6.25
0.03214	13.5		-0.00789	6.25
0.03214	10.5		-0.00789	6.25
0.03214	-0.75		-0.00789	6.5
0.03214	-11.25		-0.00789	6.25
0.03215	-12.25		-0.00789	6.25
0.03215	-3.75		-0.00789	6.25
0.03215	8		-0.00789	6.25
0.03215	13.75		-0.00789	6.5
0.03215	8.5		-0.00789	6.25
0.03215	-3.25		-0.00789	6.25
0.03215	-12.25		-0.00788	6.25
0.03215	-11.5		-0.00788	6.25
0.03215	-1.5		-0.00788	6.25
0.03215	9.75		-0.00788	6.5
0.03215	13.5		-0.00788	6.25
0.03215	6.5		-0.00788	6.25
0.03216	-5.25		-0.00788	6.25
0.03216	-13		-0.00788	6.25
0.03216	-10		-0.00788	6.25
0.03216	0.75		-0.00788	6.25
0.03216	11.25		-0.00788	6.25
0.03216	12.75		-0.00788	6.25
0.03216	4.5		-0.00788	6.25
0.03216	-7.25		-0.00788	6.25
0.03216	-13.25		-0.00788	6.25
0.03216	-8.5		-0.00788	6.25
0.03216	3		-0.00788	6.25
0.03216	12.25		-0.00788	6.25
0.03216	12		-0.00788	6
0.03217	2		-0.00788	6.25
0.03217	-9.25		-0.00788	6.25
0.03217	-13		-0.00788	6.25
0.03217	-6.25		-0.00788	6.25
0.03217	5.5		-0.00788	6.25
0.03217	13.5		-0.00788	6
0.03217	10.5		-0.00788	6.25
0.03217	-0.5		-0.00788	6.25
0.03217	-10.75		-0.00788	6.25
0.03217	-12.25		-0.00788	6.25
0.03217	-4.25		-0.00788	6.25
0.03217	7.75		-0.00788	6.25
0.03218	13.5		-0.00788	6
0.03218	8.75		-0.00788	6.25
0.03218	-3		-0.00788	6.25
0.03218	-12		-0.00788	6
0.03218	-11.25		-0.00788	6.25
0.03218	-1.75		-0.00788	6
0.03218	9.5		-0.00788	6
0.03218	13.25		-0.00788	6
0.03218	6.75		-0.00788	6.25
0.03218	-5		-0.00788	6.25
0.03218	-12.75		-0.00788	6
0.03218	-10		-0.00788	6
0.03218	0.5		-0.00788	6.25
0.03219	11		-0.00788	6
0.03219	12.75		-0.00788	6
0.03219	4.5		-0.00788	6
0.03219	-7.25		-0.00788	6
0.03219	-13		-0.00788	6
0.03219	-8.25		-0.00788	6.25
0.03219	3		-0.00788	6
0.03219	12.25		-0.00788	6.25
0.03219	11.75		-0.00788	6
0.03219	2		-0.00788	6
0.03219	-9		-0.00788	6.25
0.03219	-13		-0.00788	6
0.0322	-6.5		-0.00788	6.25
0.0322	5.5		-0.00788	6
0.0322	13.25		-0.00788	6
0.0322	10.5		-0.00788	6
0.0322	-0.5		-0.00788	6
0.0322	-10.75		-0.00788	6
0.0322	-12.25		-0.00788	6
0.0322	-4.25		-0.00788	6
0.0322	7.75		-0.00788	6
0.0322	13.5		-0.00788	6
0.0322	8.75		-0.00788	6
0.0322	-2.75		-0.00788	6
0.0322	-11.75		-0.00788	6
0.03221	-11.5		-0.00788	6
0.03221	-1.75		-0.00788	6
0.03221	9.5		-0.00788	6
0.03221	13.25		-0.00788	6
0.03221	6.5		-0.00788	6
0.03221	-5		-0.00788	5.75
0.03221	-12.5		-0.00788	5.75
0.03221	-10		-0.00788	6
0.03221	0.75		-0.00788	5.75
0.03221	11		-0.00788	6
0.03221	12.75		-0.00788	6
0.03221	4.25		-0.00788	6
0.03222	-7.25		-0.00788	6
0.03222	-12.75		-0.00788	5.75
0.03222	-8.25		-0.00788	5.75
0.03222	3		-0.00788	6
0.03222	12.25		-0.00788	6
0.03222	12		-0.00788	6
0.03222	2		-0.00788	5.75
0.03222	-9		-0.00788	6
0.03222	-12.75		-0.00788	6
0.03222	-6.5		-0.00788	6
0.03222	5.25		-0.00788	6
0.03222	13		-0.00788	6
0.03222	10.5		-0.00788	6
0.03223	-0.5		-0.00788	5.75
0.03223	-10.25		-0.00788	6
0.03223	-12.25		-0.00788	6
0.03223	-4.25		-0.00788	5.75
0.03223	7.5		-0.00788	6
0.03223	13.25		-0.00788	6
0.03223	8.75		-0.00788	5.75
0.03223	-2.75		-0.00788	6
0.03223	-11.75		-0.00788	6
0.03223	-11.25		-0.00788	6
0.03223	-2		-0.00788	5.75
0.03223	9.25		-0.00788	6
0.03224	13.25		-0.00788	5.75
0.03224	6.5		-0.00788	5.75
0.03224	-5		-0.00788	6
0.03224	-12.25		-0.00788	5.75
0.03224	-10		-0.00788	6
0.03224	0.5		-0.00788	5.75
0.03224	10.75		-0.00788	6
0.03224	12.5		-0.00788	5.75
0.03224	4.5		-0.00788	5.75
0.03224	-7.25		-0.00788	5.75
0.03224	-12.75		-0.00788	5.75
0.03224	-8.25		-0.00788	5.75
0.03224	3		-0.00788	5.75
0.03225	12		-0.00788	6
0.03225	11.5		-0.00788	5.75
0.03225	2.25		-0.00788	6
0.03225	-9		-0.00788	5.75
0.03225	-12.25		-0.00788	5.75
0.03225	-6		-0.00788	5.75
0.03225	3.5		-0.00787	5.75
0.03225	9.5		-0.00787	5.75
0.03225	7.75		-0.00787	5.75
0.03225	1.75		-0.00787	5.75
0.03225	-3.75		-0.00787	5.75
0.03225	-5		-0.00787	5.75
0.03226	-2.25		-0.00787	5.75
0.03226	2		-0.00787	5.5
0.03226	4.25		-0.00787	5.75
0.03226	2.5		-0.00787	5.75
0.03226	-0.5		-0.00787	5.75
0.03226	-2.75		-0.00787	5.75
0.03226	-2.75		-0.00787	5.5
0.03226	-1		-0.00787	5.75
0.03226	1.5		-0.00787	5.75
0.03226	2.5		-0.00787	5.75
0.03226	1.75		-0.00787	5.5
0.03226	0.25		-0.00787	5.5
0.03226	-1		-0.00787	5.5
0.03227	-1.5		-0.00787	5.75
0.03227	-0.5		-0.00787	5.75
0.03227	1		-0.00787	5.75
0.03227	1.5		-0.00787	5.75
0.03227	1.25		-0.00787	5.5
0.03227	-0.25		-0.00787	5.75
0.03227	-1		-0.00787	5.5
0.03227	-1		-0.00787	5.75
0.03227	0		-0.00787	5.75
0.03227	0.75		-0.00787	5.5
0.03227	1.5		-0.00787	5.75
0.03227	1		-0.00787	5.5
0.03228	0.25		-0.00787	5.5
0.03228	-0.5		-0.00787	5.75
0.03228	-0.75		-0.00787	5.5
0.03228	-0.5		-0.00787	5.75
0.03228	0		-0.00787	5.5
0.03228	0.25		-0.00787	5.5
0.03228	0.5		-0.00787	5.5
0.03228	0.75		-0.00787	5.75
0.03228	0.5		-0.00787	5.75
0.03228	0.25		-0.00787	5.75
0.03228	0		-0.00787	5.5
0.03228	0		-0.00787	5.5
0.03228	0		-0.00787	5.75
0.03229	0.25		-0.00787	5.5
0.03229	0		-0.00787	5.75
0.03229	0.25		-0.00787	5.75
0.03229	0		-0.00787	5.5
0.03229	0.5		-0.00787	5.5
0.03229	0.5		-0.00787	5.5
0.03229	0.25		-0.00787	5.75
0.03229	0.25		-0.00787	5.5
0.03229	0.25		-0.00787	5.75
0.03229	0		-0.00787	5.5
0.03229	0		-0.00787	5.5
0.03229	0.25		-0.00787	5.5
0.0323	0		-0.00787	5.25
0.0323	0.25		-0.00787	5.75
0.0323	0.25		-0.00787	5.75
0.0323	0.25		-0.00787	5.5
0.0323	0		-0.00787	5.5
0.0323	0		-0.00787	5.5
0.0323	0		-0.00787	5.5
0.0323	0		-0.00787	5.5
0.0323	0.25		-0.00787	5.5
0.0323	0.5		-0.00787	5.5
0.0323	0.5		-0.00787	5.5
0.0323	0.25		-0.00787	5.5
0.0323	-0.25		-0.00787	5.75
0.03231	-0.25		-0.00787	5.75
0.03231	0		-0.00787	5.5
0.03231	0.25		-0.00787	5.5
0.03231	0.75		-0.00787	5.5
0.03231	0.75		-0.00787	5.5
0.03231	0.25		-0.00787	5.5
0.03231	-0.25		-0.00787	5.5
0.03231	-0.25		-0.00787	5.5
0.03231	0		-0.00787	5.5
0.03231	0.5		-0.00787	5.5
0.03231	0.5		-0.00787	5.5
0.03231	0.5		-0.00787	5.5
0.03232	0		-0.00787	5.5
0.03232	0		-0.00787	5.25
0.03232	0		-0.00787	5.5
0.03232	0.25		-0.00787	5.5
0.03232	0.25		-0.00787	5.5
0.03232	0.25		-0.00787	5.25
0.03232	0.25		-0.00787	5.75
0.03232	-0.25		-0.00787	5.5
0.03232	0.25		-0.00787	5.5
0.03232	0		-0.00787	5.5
0.03232	0.5		-0.00787	5.5
0.03232	0.5		-0.00787	5.5
0.03232	0.25		-0.00787	5.5
0.03233	0		-0.00787	5.5
0.03233	0		-0.00787	5.5
0.03233	0		-0.00787	5.5
0.03233	0		-0.00787	5.5
0.03233	0.5		-0.00787	5.25
0.03233	0.5		-0.00787	5.5
0.03233	0.25		-0.00787	5.5
0.03233	0		-0.00787	5.5
0.03233	-0.25		-0.00787	5.25
0.03233	0		-0.00787	5.5
0.03233	0.5		-0.00787	5.5
0.03233	0.5		-0.00787	5.5
0.03234	0.5		-0.00787	5.5
0.03234	0.25		-0.00787	5.25
0.03234	-0.25		-0.00787	5.25
0.03234	-0.25		-0.00787	5.25
0.03234	0		-0.00787	5.5
0.03234	0.25		-0.00787	5.25
0.03234	0.5		-0.00787	5.5
0.03234	0.5		-0.00787	5.5
0.03234	0.25		-0.00787	5.5
0.03234	0		-0.00787	5.5
0.03234	0		-0.00787	5.25
0.03234	0		-0.00787	5.25
0.03234	0.25		-0.00787	5.5
0.03235	0.25		-0.00787	5.5
0.03235	0.25		-0.00787	5.5
0.03235	0.25		-0.00787	5.25
0.03235	0		-0.00787	5.25
0.03235	0.25		-0.00787	5.25
0.03235	0		-0.00787	5.25
0.03235	0.25		-0.00786	5.5
0.03235	0.5		-0.00786	5.25
0.03235	0.25		-0.00786	5.5
0.03235	0		-0.00786	5.25
0.03235	0		-0.00786	5.5
0.03235	0		-0.00786	5.5
0.03236	0.25		-0.00786	5.25
0.03236	0.25		-0.00786	5.5
0.03236	0.5		-0.00786	5.5
0.03236	0.25		-0.00786	5
0.03236	0.25		-0.00786	5.25
0.03236	0		-0.00786	5.25
0.03236	0		-0.00786	5.25
0.03236	0.25		-0.00786	5.25
0.03236	0.5		-0.00786	5.25
0.03236	0.25		-0.00786	5.25
0.03236	0.25		-0.00786	5.5
0.03236	0		-0.00786	5.25
0.03236	0		-0.00786	5.25
0.03237	0		-0.00786	5.25
0.03237	0.25		-0.00786	5.25
0.03237	0.25		-0.00786	5.25
0.03237	0.25		-0.00786	5.25
0.03237	0		-0.00786	5.25
0.03237	0.25		-0.00786	5
0.03237	0		-0.00786	5.25
0.03237	0		-0.00786	5.5
0.03237	0.25		-0.00786	5
0.03237	0.25		-0.00786	5
0.03237	0.25		-0.00786	5.25
0.03237	0.25		-0.00786	5.25
0.03238	0		-0.00786	5.25
0.03238	0		-0.00786	5.25
0.03238	0		-0.00786	5
0.03238	0.25		-0.00786	5.25
0.03238	0.5		-0.00786	5.25
0.03238	0.25		-0.00786	5.25
0.03238	0.25		-0.00786	5
0.03238	0		-0.00786	5.25
0.03238	0		-0.00786	5
0.03238	0		-0.00786	5
0.03238	0.25		-0.00786	5.25
0.03238	0.5		-0.00786	5.25
0.03238	0.25		-0.00786	5.25
0.03239	0		-0.00786	5.25
0.03239	0		-0.00786	5.25
0.03239	0		-0.00786	5.25
0.03239	0		-0.00786	5
0.03239	0.5		-0.00786	5.25
0.03239	0.5		-0.00786	5.25
0.03239	0.25		-0.00786	5
0.03239	0		-0.00786	5.25
0.03239	0		-0.00786	5
0.03239	0.25		-0.00786	5
0.03239	0.25		-0.00786	5
0.03239	0.25		-0.00786	5
0.0324	0.25		-0.00786	5
0.0324	0.25		-0.00786	5
0.0324	0		-0.00786	5.25
0.0324	0		-0.00786	5
0.0324	0.25		-0.00786	5
0.0324	0.25		-0.00786	5.25
0.0324	0.25		-0.00786	5.25
0.0324	0.25		-0.00786	5
0.0324	0.25		-0.00786	5
0.0324	0.25		-0.00786	5
0.0324	0.25		-0.00786	5
0.0324	0.25		-0.00786	5.25
0.0324	0.25		-0.00786	5.25
0.03241	0.25		-0.00786	5
0.03241	0.25		-0.00786	5
0.03241	0		-0.00786	5
0.03241	0.25		-0.00786	5
0.03241	0.25		-0.00786	5
0.03241	0.25		-0.00786	5
0.03241	0.25		-0.00786	4.75
0.03241	0.25		-0.00786	5
0.03241	0.25		-0.00786	5
0.03241	0		-0.00786	5
0.03241	0		-0.00786	5
0.03241	0		-0.00786	5
0.03242	0.25		-0.00786	5
0.03242	0.25		-0.00786	5
0.03242	0.25		-0.00786	4.75
0.03242	0.25		-0.00786	5.25
0.03242	0.25		-0.00786	5
0.03242	0		-0.00786	5
0.03242	0.25		-0.00786	5.25
0.03242	0.25		-0.00786	5
0.03242	0.5		-0.00786	5
0.03242	0.25		-0.00786	5
0.03242	0		-0.00786	5
0.03242	0		-0.00786	4.75
0.03242	0.25		-0.00786	5
0.03243	0.25		-0.00786	5
0.03243	0.25		-0.00786	5
0.03243	0.25		-0.00786	5
0.03243	0		-0.00786	5
0.03243	0		-0.00786	5
0.03243	0		-0.00786	5
0.03243	0.25		-0.00786	5
0.03243	0.25		-0.00786	5
0.03243	0.25		-0.00786	5
0.03243	0.25		-0.00786	5
0.03243	0.25		-0.00786	4.75
0.03243	0		-0.00786	5
0.03244	0		-0.00786	5
0.03244	0.25		-0.00786	4.75
0.03244	0.25		-0.00786	5
0.03244	0.25		-0.00786	5
0.03244	0.25		-0.00786	5
0.03244	0		-0.00786	4.75
0.03244	0		-0.00786	5
0.03244	0		-0.00786	5
0.03244	0.25		-0.00786	5
0.03244	0.25		-0.00786	4.75
0.03244	0.25		-0.00786	4.75
0.03244	0		-0.00786	4.75
0.03244	0.25		-0.00786	5
0.03245	0.25		-0.00786	4.75
0.03245	0.25		-0.00786	4.75
0.03245	0		-0.00786	5
0.03245	0		-0.00786	5
0.03245	0.25		-0.00786	4.75
0.03245	0.25		-0.00786	4.75
0.03245	0		-0.00785	5
0.03245	0.25		-0.00785	4.75
0.03245	0		-0.00785	4.75
0.03245	0		-0.00785	5
0.03245	0.25		-0.00785	4.75
0.03245	0.25		-0.00785	5
0.03246	0.25		-0.00785	4.75
0.03246	0		-0.00785	4.75
0.03246	0.25		-0.00785	4.75
0.03246	0		-0.00785	4.75
0.03246	0.25		-0.00785	5
0.03246	0.25		-0.00785	5
0.03246	0.25		-0.00785	5
0.03246	0.25		-0.00785	4.75
0.03246	0		-0.00785	4.75
0.03246	0		-0.00785	5
0.03246	0.25		-0.00785	4.75
0.03246	0.25		-0.00785	4.75
0.03246	0		-0.00785	4.75
0.03247	0.25		-0.00785	4.75
0.03247	0		-0.00785	4.75
0.03247	0.25		-0.00785	4.75
0.03247	0.25		-0.00785	4.75
0.03247	0		-0.00785	4.75
0.03247	0		-0.00785	4.75
0.03247	0.25		-0.00785	5
0.03247	0.25		-0.00785	4.75
0.03247	0.25		-0.00785	5
0.03247	0.25		-0.00785	4.75
0.03247	0		-0.00785	4.75
0.03247	0.25		-0.00785	4.75
0.03248	0.25		-0.00785	4.75
0.03248	0.25		-0.00785	5
0.03248	0		-0.00785	4.75
0.03248	0		-0.00785	4.75
0.03248	0		-0.00785	4.75
0.03248	0		-0.00785	4.75
0.03248	0.25		-0.00785	4.75
0.03248	0.25		-0.00785	4.75
0.03248	0.25		-0.00785	4.75
0.03248	0		-0.00785	4.75
0.03248	0		-0.00785	4.75
0.03248	0		-0.00785	4.75
0.03248	0.25		-0.00785	4.75
0.03249	0		-0.00785	4.75
0.03249	0.25		-0.00785	4.75
0.03249	0.25		-0.00785	4.5
0.03249	0.5		-0.00785	4.75
0.03249	0.25		-0.00785	4.75
0.03249	0.25		-0.00785	4.75
0.03249	0.25		-0.00785	4.75
0.03249	0.25		-0.00785	4.75
0.03249	0.25		-0.00785	4.75
0.03249	0.25		-0.00785	4.75
0.03249	0.25		-0.00785	4.75
0.03249	0.25		-0.00785	4.5
0.0325	0		-0.00785	4.75
0.0325	0		-0.00785	5
0.0325	0.25		-0.00785	4.75
0.0325	0.25		-0.00785	4.75
0.0325	0.25		-0.00785	4.75
0.0325	0.25		-0.00785	4.75
0.0325	0.25		-0.00785	5
0.0325	0		-0.00785	4.5
0.0325	0		-0.00785	4.5
0.0325	0.25		-0.00785	4.5
0.0325	0.25		-0.00785	4.75
0.0325	0.25		-0.00785	4.5
0.0325	0.25		-0.00785	4.75
0.03251	0		-0.00785	4.5
0.03251	0.25		-0.00785	4.5
0.03251	0		-0.00785	4.75
0.03251	0.25		-0.00785	4.75
0.03251	0.25		-0.00785	4.5
0.03251	0.25		-0.00785	4.75
0.03251	0.25		-0.00785	4.5
0.03251	0.25		-0.00785	4.75
0.03251	0		-0.00785	4.5
0.03251	0		-0.00785	4.75
0.03251	0.25		-0.00785	4.5
0.03251	0.25		-0.00785	4.75
0.03252	0.5		-0.00785	4.5
0.03252	0.25		-0.00785	4.75
0.03252	0.25		-0.00785	4.75
0.03252	0		-0.00785	4.75
0.03252	0		-0.00785	4.5
0.03252	0.25		-0.00785	4.75
0.03252	0.25		-0.00785	4.75
0.03252	0.25		-0.00785	4.5
0.03252	0.25		-0.00785	4.75
0.03252	0		-0.00785	4.5
0.03252	0.25		-0.00785	4.75
0.03252	0.25		-0.00785	4.5
0.03252	0.25		-0.00785	4.5
0.03253	0.25		-0.00785	4.75
0.03253	0.5		-0.00785	4.75
0.03253	0.25		-0.00785	4.5
0.03253	0.25		-0.00785	4.75
0.03253	0		-0.00785	4.75
0.03253	0		-0.00785	4.75
0.03253	0.25		-0.00785	4.5
0.03253	0.25		-0.00785	4.5
0.03253	0		-0.00785	4.75
0.03253	0.25		-0.00785	4.5
0.03253	0.25		-0.00785	4.5
0.03253	0		-0.00785	4.5
0.03254	0		-0.00785	4.75
0.03254	0.25		-0.00785	4.5
0.03254	0.25		-0.00785	4.5
0.03254	0.25		-0.00785	4.5
0.03254	0.25		-0.00785	4.5
0.03254	0.25		-0.00785	4.5
0.03254	0.25		-0.00785	4.5
0.03254	0		-0.00785	4.5
0.03254	0.25		-0.00785	4.5
0.03254	0.25		-0.00785	4.5
0.03254	0.25		-0.00785	4.5
0.03254	0.25		-0.00785	4.5
0.03254	0		-0.00785	4.25
0.03255	0.25		-0.00785	4.25
0.03255	0		-0.00785	4.5
0.03255	0.25		-0.00785	4.5
0.03255	0.25		-0.00785	4.5
0.03255	0.25		-0.00785	4.75
0.03255	0.25		-0.00785	4.25
0.03255	0		-0.00784	4.5
0.03255	0		-0.00784	4.5
0.03255	0.25		-0.00784	4.5
0.03255	0		-0.00784	4.5
0.03255	0.25		-0.00784	4.5
0.03255	0		-0.00784	4.5
0.03256	0.25		-0.00784	4.75
0.03256	0.25		-0.00784	4.5
0.03256	0.25		-0.00784	4.5
0.03256	0.25		-0.00784	4.5
0.03256	0.25		-0.00784	4.5
0.03256	0.25		-0.00784	4.5
0.03256	0.25		-0.00784	4.5
0.03256	0.25		-0.00784	4.5
0.03256	0.25		-0.00784	4.5
0.03256	0		-0.00784	4.5
0.03256	0.25		-0.00784	4.5
0.03256	0.25		-0.00784	4.5
0.03256	0.25		-0.00784	4.25
0.03257	0.25		-0.00784	4.5
0.03257	0		-0.00784	4.5
0.03257	0		-0.00784	4.25
0.03257	0.25		-0.00784	4.5
0.03257	0.25		-0.00784	4.25
0.03257	0.25		-0.00784	4.5
0.03257	0.25		-0.00784	4.5
0.03257	0.25		-0.00784	4.25
0.03257	0		-0.00784	4.5
0.03257	0.25		-0.00784	4.25
0.03257	0.25		-0.00784	4.5
0.03257	0.25		-0.00784	4.25
0.03258	0.25		-0.00784	4.5
0.03258	0		-0.00784	4.25
0.03258	0		-0.00784	4.25
0.03258	0.25		-0.00784	4.5
0.03258	0		-0.00784	4.5
0.03258	0.25		-0.00784	4.25
0.03258	0.25		-0.00784	4.5
0.03258	0.25		-0.00784	4.5
0.03258	0.25		-0.00784	4.5
0.03258	0.25		-0.00784	4.25
0.03258	0.25		-0.00784	4.5
0.03258	0.25		-0.00784	4.25
0.03258	0.25		-0.00784	4.5
0.03259	0.25		-0.00784	4.25
0.03259	0.25		-0.00784	4.5
0.03259	0.25		-0.00784	4.5
0.03259	0.25		-0.00784	4.5
0.03259	0		-0.00784	4.5
0.03259	0		-0.00784	4.25
0.03259	0.25		-0.00784	4.5
0.03259	0.25		-0.00784	4.25
0.03259	0.25		-0.00784	4.5
0.03259	0.25		-0.00784	4.25
0.03259	0.25		-0.00784	4.5
0.03259	0		-0.00784	4.25
0.0326	0		-0.00784	4.25
0.0326	0.25		-0.00784	4.25
0.0326	0.25		-0.00784	4.5
0.0326	0.5		-0.00784	4.25
[truncated: 198,002+ more rows]

## Sheet: Figure3e
Load resistance ()	Rectified volatge (V)	Power (mW)
20	3	450
30	3.75	468.75
40	4.5	506.25
50	5.25	551.25
70	6.25	558.036
100	7.5	562.5
150	9.5	601.667
200	10.75	577.812
300	13	563.333
500	15	450
700	16	365.714
1000	16.25	264.062
2000	17	144.5
5000	17.5	61.25
10000	17.5	30.625
20000	17.5	15.3125
50000	17.5	6.125

[truncated: 49 more sheets: Figure3f, Figure3g, Figure3i, Figure3j, Figure3k, Figure4e, Figure4f, Figure4g, Figure4h, Figure4i, Figure5c, Figure5f, Figure5h, Figure5j, Supplementary Figure 2c, Supplementary Figure 4, Supplementary Figure 6, Supplementary Figure 7a, Supplementary Figure 7b, Supplementary Figure 8d …]
